# Supplementary material for: Genomic analyses reveal FAM84B and the NOTCH pathway are associated with the progression of esophageal squamous cell carcinoma
Source: Gigascience. 2016 Jan 11;5:1. doi: 10.1186/s13742-015-0107-0 (PMC4709967; doi:10.1186/s13742-015-0107-0)
Supplement: Additional file 1: Table S1. — Clinical features of the ESCC patients providing samples for sequencing. (XLSX 22 kb) [file 13742_2015_107_MOESM1_ESM.xlsx]

## Sheet: sample
Table 1S. Clinical features of the ESCC patients cohort
Sample Source: HN-Henan province in China; SX-Shanxi province in China
Familial History: F0-NO; F1-Family history of digestive system cancer; F2-Family history of esophageal cancer
Sample ID	Sample Source	Ethnicity	Whole-genome Sequencing	Whole-exome Sequencing	Target Capture Validation	Gender	Age at diagnosis	Smoking Status	Familial History	Tumor Grade	Location	Pathological T	Pathological N	Clinical M	Stage (TNM)	Survival after diagnosis (months)	vital status
1N01-VS-1T01	HN	han	yes	no	no	male	70	yes	F0	G1	lower	2	0	0	ⅠB
1N02-VS-1T02	HN	han	yes	no	no	male	62	yes	F0	G1	lower	2	0	0	ⅠB	69	Living
1N03-VS-1T03	SX	han	yes	no	yes	male	61	yes	F0	G1	lower	2	0	0	ⅠB	18	Deceased
1N04-VS-1T04	HN	han	yes	no	no	male	70	yes	F0	G1	lower	2	0	0	ⅠB	20	Deceased
1N05-VS-1T05	HN	han	yes	no	no	male	60	yes	F0	G1	lower	2	0	0	ⅠB	68	Living
1N21-VS-1T21	HN	han	no	yes	yes	male	61	yes	F0	G1	lower	3	0	0	ⅠB	39	Living
1N22-VS-1T22	HN	han	no	yes	yes	male	64	yes	F0	G1	lower	2	0	0	ⅠB	34	Living
1N23-VS-1T23	HN	han	no	yes	yes	male	73	yes	F0	G1	lower	2	0	0	ⅠB	8	Deceased
1N24-VS-1T24	HN	han	no	yes	yes	male	65	yes	F0	G1	lower	2	0	0	ⅠB	34	Living
1N25-VS-1T25	HN	han	no	yes	yes	male	74	yes	F0	G1	lower	2	0	0	ⅠB	3	Deceased
1N26-VS-1T26	HN	han	no	yes	yes	male	56	yes	F0	G1	lower	3	0	0	ⅠB	33	Living
1N27-VS-1T27	HN	han	no	yes	yes	male	63	yes	F0	G1	lower	2	0	0	ⅠB	45	Living
1N28-VS-1T28	HN	han	no	yes	yes	male	56	no	F2	G1	lower	3	0	0	ⅠB
1N29-VS-1T29	HN	han	no	yes	yes	male	46	yes	F0	G1	lower	3	0	0	ⅠB	31	Living
1N30-VS-1T30	HN	han	no	yes	yes	male	58	yes	F0	G1	lower	3	0	0	ⅠB	30	Living
1N31-VS-1T31	HN	han	no	yes	yes	male	64	no	F0	G1-2	mid	1	0	0	ⅠA	16	Deceased
1N32-VS-1T32	HN	han	no	yes	yes	male	62	yes	F0	G1	lower	3	0	0	ⅠB	11	Deceased
1N33-VS-1T33	HN	han	no	yes	yes	male	69	yes	F0	G1	lower	2	0	0	ⅠB
1N34-VS-1T34	HN	han	no	yes	yes	male	66	yes	F0	G1	lower	3	0	0	ⅠB	28	Living
1N35-VS-1T35	HN	han	no	yes	yes	male	56	yes	F0	G1	lower	3	0	0	ⅠB	21	Living
1N36-VS-1T36	HN	han	no	yes	yes	male	78	yes	F0	G1	lower	2	0	0	ⅠB	21	Living
1N37-VS-1T37	HN	han	no	yes	yes	male	69	yes	F0	G1	lower	3	0	0	ⅠB
1N38-VS-1T38	HN	han	no	yes	yes	male	50	yes	F0	G1	lower	3	0	0	ⅠB	6	Deceased
1N39-VS-1T39	HN	han	no	yes	yes	male	53	yes	F0	Gx	lower	1	0	0	ⅠA	40	Living
1N40-VS-1T40	HN	han	no	yes	yes	male	59	no	F0	G2-3	mid	1	0	0	ⅠB	39	Living
1N41-VS-1T41	HN	han	no	yes	yes	male	56	yes	F2	G1	lower	3	0	0	ⅠB	42	Living
1N42-VS-1T42	HN	han	no	yes	yes	male	52	yes	F0	G1	lower	3	0	0	ⅠB	15	Deceased
1N43-VS-1T43	HN	han	no	yes	yes	male	60	yes	F0	G1	lower	2	0	0	ⅠB
1N44-VS-1T44	SX	han	no	yes	yes	male	64	yes	F0	G1	lower	3	0	0	ⅠB	17	Living
1N45-VS-1T45	HN	han	no	yes	yes	male	69	yes	F0	G1	lower	3	0	0	ⅠB	66	Living
1N46-VS-1T46	HN	han	no	yes	yes	male	63	yes	F0	G1	lower	2	0	0	ⅠB	45	Living
1N47-VS-1T47	HN	han	no	yes	yes	male	65	yes	F0	G1	lower	2	0	0	ⅠB	33	Living
1N48-VS-1T48	HN	han	no	yes	yes	male	44	yes	F0	G1	mid	1	0	0	ⅠA	41	Living
1N49-VS-1T49	HN	han	no	yes	yes	male	68	yes	F1	G1	lower	3	0	0	ⅠB
1N50-VS-1T50	HN	han	no	yes	yes	male	60	yes	F0	G1	lower	3	0	0	ⅠB	26	Living
1N51-VS-1T51	HN	han	no	yes	yes	male	44	yes	F2	G1	lower	3	0	0	ⅠB	27	Living
1N52-VS-1T52	HN	han	no	yes	yes	male	50	yes	F0	G1	lower	3	0	0	ⅠB	37	Living
1N53-VS-1T53	HN	han	no	yes	yes	male	56	no	F1	G1	lower	3	0		ⅠB
1N54-VS-1T54	HN	han	no	yes	yes	male	73	yes	F0	G1	lower	3	0	0	ⅠB	2	Deceased
1N55-VS-1T55	HN	han	no	yes	yes	male	70	yes	F0	G1	lower	2	0	0	ⅠB	16	Living
1N56-VS-1T56	HN	han	no	yes	yes	male	69	yes	F1	G1	lower	3	0	0	ⅠB	38	Living
1N57-VS-1T57	HN	han	no	yes	yes	male	57	yes	F2	G1	lower	2	0	0	ⅠB	19	Living
1N58-VS-1T58	HN	han	no	yes	yes	male	45	yes	F0	G1	lower	3	0	0	ⅠB	11	Deceased
1N59-VS-1T59	HN	han	no	yes	yes	male	63	yes	F0	G1	lower	3	0	0	ⅠB	40	Living
1N60-VS-1T60	HN	han	no	yes	yes	male	73	yes	F0	G1	lower	3	0	0	ⅠB	38	Living
1N61-VS-1T61	SX	han	no	yes	yes	male	65	yes	F0	G1	lower	2	0	0	ⅠB
1N62-VS-1T62	HN	han	no	yes	yes	male	60	no	F0	G1	lower	2	0	0	ⅠB	6	Deceased
1N63-VS-1T63	SX	han	no	yes	yes	male	54	yes	F0	G1	lower	3	0	0	ⅠB	15	Living
1N64-VS-1T64	HN	han	no	yes	yes	male	63	yes	F0	G1	lower	2	0	0	ⅠB	43	Living
1N65-VS-1T65	HN	han	no	yes	yes	male	60	yes	F0	G1	lower	3	0	0	ⅠB	44	Living
1N66-VS-1T66	HN	han	no	yes	yes	male	62	yes	F0	G1	lower	2	0	0	ⅠB
3N01-VS-3T01	SX	han	yes	no	yes	male	56	yes	F0	G2	mid	3	1	0	ⅢA	18	Living
3N02-VS-3T02	SX	han	yes	no	yes	male	50	yes	F0	G3	mid	3	1	0	ⅢA
3N03-VS-3T03	SX	han	yes	no	yes	male	64	yes	F2	G3	lower	4	0	0	ⅢA
3N04-VS-3T04	HN	han	yes	no	yes	male	52	yes	F0	G3	mid	3	1	0	ⅢA	22	Deceased
3N05-VS-3T05	SX	han	yes	no	yes	male	54	yes	F0	G2	upper	4	0	0	ⅢA
3N06-VS-3T06	HN	han	yes	no	yes	male	54	yes	F2	G2	upper	3	1	0	ⅢA	29	Living
3N07-VS-3T07	SX	han	yes	no	yes	male	59	yes	F0	G2	lower	3	1	0	ⅢA
3N08-VS-3T08	SX	han	yes	no	yes	male	67	yes	F0	G2-3	mid	3	1	0	ⅢA	9	Deceased
3N09-VS-3T09	HN	han	yes	no	no	male	59	yes	F2	G3	unknown	3	2	0	ⅢA	30	Living
3N21-VS-3T21	HN	han	no	yes	yes	male	59	no	F0	G2	mid	3	4	0	ⅢB	19	Deceased
3N22-VS-3T22	HN	han	no	yes	yes	male	65	yes	F0	G1-2	lower	3	3	0	ⅢB	12	Deceased
3N23-VS-3T23	HN	han	no	yes	yes	male	73	yes	F1	G2-3	mid	3	6	0	ⅢB	8	Deceased
3N24-VS-3T24	HN	han	no	yes	yes	male	52	yes	F2	G2-3	mid	4a	3	0	ⅢC
3N25-VS-3T25	HN	han	no	yes	yes	male	56	yes	F0	G3	mid	3	2	0	ⅢA
3N26-VS-3T26	HN	han	no	yes	yes	male	52	yes	F0	G3	mid	4a	4	0	ⅢC	23	Deceased
3N27-VS-3T27	HN	han	no	yes	yes	male	48	yes	F0	G1-2	mid	3	3	0	ⅢB	30	Living
3N28-VS-3T28	HN	han	no	yes	yes	male	58	yes	F2	G2	upper	3	2	0	ⅢA
3N29-VS-3T29	HN	han	no	yes	yes	male	49	yes	F0	G2	mid	3	2	0	ⅢA	11	Deceased
3N30-VS-3T30	HN	han	no	yes	yes	male	51	yes	F2	G1	mid	3	3	0	ⅢB	23	Living
3N31-VS-3T31	HN	han	no	yes	yes	male	44	yes	F2	G3	mid	3	4	0	ⅢB	22	Living
3N32-VS-3T32	HN	han	no	yes	yes	male	60	yes	F0	G2-3	mid	3	3	0	ⅢB
3N33-VS-3T33	HN	han	no	yes	yes	male	69	yes	F0	G2	lower	3	1	0	ⅢA	71	Living
3N34-VS-3T34	SX	han	no	yes	yes	male	72	yes	F0	G2	mid	3	3	0	ⅢB	6	Deceased
3N35-VS-3T35	HN	han	no	yes	yes	male	58	yes	F0	G2	mid	3	1	0	ⅢA	38	Living
3N36-VS-3T36	HN	han	no	yes	yes	male	59	yes	F1	G2	mid	2	4	0	ⅢA	35	Living
3N37-VS-3T37	HN	han	no	yes	no	male	57	yes	F0	G3	mid	3	3	0	ⅢB	35	Living
3N38-VS-3T38	HN	han	no	yes	yes	male	56	yes	F0	G2	mid	3	4	0	ⅢB	15	Deceased
3N39-VS-3T39	HN	han	no	yes	yes	male	61	yes	F0	G2-3	mid	3	4	0	ⅢB	23	Deceased
3N40-VS-3T40	HN	han	no	yes	yes	male	67	yes	F2	G1-2	mid	3	2	0	ⅢA	26	Deceased
3N41-VS-3T41	HN	han	no	yes	yes	male	72	yes	F0	G2	upper	3	4	0	ⅢB	30	Living
3N42-VS-3T42	HN	han	no	yes	yes	male	59	yes	F0	G1-2	mid	3	1	0	ⅢA	19	Deceased
3N43-VS-3T43	HN	han	no	yes	yes	male	56	yes	F0	G2-3	lower	3	5	0	ⅢB	37	Living
3N44-VS-3T44	HN	han	no	yes	yes	male	54	yes	F0	G3	mid	4a	0	0	ⅢA	29	Living
3N45-VS-3T45	HN	han	no	yes	no	male	48	yes	F0	G1	mid	3	1	0	ⅢA	26	Deceased
3N46-VS-3T46	HN	han	no	yes	yes	male	64	yes	F0	G3	mid	3	14	0	ⅢC	16	Deceased
3N47-VS-3T47	SX	han	no	yes	yes	male	41	yes	F0	G2	mid	3	1	0	ⅢA	17	Living
3N48-VS-3T48	HN	han	no	yes	yes	male	45	no	F2	G2-3	lower	3	7	0	ⅢC	40	Living
3N49-VS-3T49	HN	han	no	yes	yes	male	53	yes	F0	G2	mid	3	2	0	ⅢA
3N50-VS-3T50	HN	han	no	yes	yes	male	61	yes	F0	G1-2	mid	2	4	0	ⅢA
3N51-VS-3T51	HN	han	no	yes	yes	male	53	yes	F0	G3	lower	3	1	0	ⅢA	21	Living
3N52-VS-3T52	HN	han	no	yes	yes	male	72	yes	F0	G2	mid	3	2	0	ⅢA	18	Living
3N53-VS-3T53	SX	han	no	yes	yes	male	71	yes	F0	G3	mid	3	5	0	ⅢB
3N54-VS-3T54	HN	han	no	yes	yes	male	57	yes	F1	G3	mid	3	2	0	ⅢA	17	Living
3N55-VS-3T55	HN	han	no	yes	yes	male	65	yes	F0	G1-2	mid	3	1	0	ⅢA	15	Living
3N56-VS-3T56	SX	han	no	yes	yes	male	60	yes	F0	G2	mid	3	1	0	ⅢA
3N57-VS-3T57	HN	han	no	yes	yes	male	70	yes	F0	G2	lower	3	2	0	ⅢA	14	Living
3N58-VS-3T58	SX	han	no	yes	yes	male	52	yes	F0	G2	mid	3	1	0	ⅢA	16	Living
3N59-VS-3T59	SX	han	no	yes	yes	male	56	yes	F1	G2	mid	3	8	0	ⅢC	15	Living
3N60-VS-3T60	SX	han	no	yes	yes	male	50	yes	F0	G1-2	mid	3	1	0	ⅢA
3N61-VS-3T61	HN	han	no	yes	no	male	62	no	F0	G2-3	lower	3	6	0	ⅢB	30	Deceased
3N62-VS-3T62	HN	han	no	yes	yes	male	NA	yes	F0	G2-3	mid	3	5	0	ⅢB	24	Deceased
3N63-VS-3T63	SX	han	no	yes	yes	male	55	yes	F0	G2	mid	3	1	0	ⅢA	12	Living
3N64-VS-3T64	HN	han	no	yes	yes	male	60	yes	F0	G2-3	mid	3	3	0	ⅢB
