# Supplementary material for: Genomic analyses reveal FAM84B and the NOTCH pathway are associated with the progression of esophageal squamous cell carcinoma
Source: Gigascience. 2016 Jan 11;5:1. doi: 10.1186/s13742-015-0107-0 (PMC4709967; doi:10.1186/s13742-015-0107-0)
Supplement: Additional file 3: Table S2. — Sequencing and mapping statistics of the 104 samples. (a) Coverage, mutation, and rearrangement frequencies for individual samples generated by WGS. (b) Coverage and mutation data for individual samples generated by WES. (c) Validation of somatic mutations via target-captured sequencing. (XLSX 26 kb) [file 13742_2015_107_MOESM3_ESM.xlsx]

## Sheet: Suppl.Table 2a
Table S2a: Coverage, mutation, and rearrangement frequencies for individual samples generated by WGS
Individual	Tumor coverage	Normal coverage	Genomic mutation	Silent mutations exome	Nonsilent mutations exome	Mutation per megabase	Rearrangements
1N01-VS-1T01	61.48	60.92	16687	28	116	6.08236	45
1N02-VS-1T02	53.37	64.84	4382	16	41	1.54502	2
1N03-VS-1T03	83.05	73.57	13264	29	68	4.66019	139
1N04-VS-1T04	56.58	58.19	7559	16	45	2.66969	56
1N05-VS-1T05	62.91	62.76	13563	33	100	4.78741	17
3N01-VS-3T01	69.53	61.61	14119	25	89	5.0226	135
3N02-VS-3T02	69.82	70.03	15286	34	107	5.37523	40
3N03-VS-3T03	67.66	62.83	9335	24	51	3.28238	17
3N04-VS-3T04	69.38	70.93	7504	11	46	2.6614	117
3N05-VS-3T05	62.67	66.98	11055	30	66	3.92914	100
3N06-VS-3T06	61.22	60.15	5470	8	34	1.93137	6
3N07-VS-3T07	65.83	70.21	7204	19	47	2.55446	159
3N08-VS-3T08	62.76	64.78	12122	36	82	4.30249	132
3N09-VS-3T09	60.87	59.56	17319	33	118	6.11463	24

## Sheet: Suppl.Table 2b
Table S2b: Coverage and mutation data for individual samples generated by WES
Individual	Tumor coverage	Normal coverage	Silent mutations	Nonsilent mutations	Base coverd	Silent mutations per Mb	Nonsilent mutations per Mb
1N21-VS-1T21	129.97	122.77	19	67	30039878	0.632493	2.23037
1N22-VS-1T22	159.9	136.72	33	77	30072899	1.09733	2.56044
1N23-VS-1T23	131.31	161.55	24	60	30323381	0.791468	1.97867
1N24-VS-1T24	134.73	143.13	12	41	30243730	0.396776	1.35565
1N25-VS-1T25	139.44	149.33	22	67	29621206	0.742711	2.26189
1N26-VS-1T26	67.37	157.08	28	88	28842862	0.970777	3.05101
1N27-VS-1T27	133.53	132.43	27	63	30173154	0.894835	2.08795
1N28-VS-1T28	114.55	135.59	35	105	30134769	1.16145	3.48435
1N29-VS-1T29	182.44	100.61	16	58	30203767	0.529735	1.92029
1N30-VS-1T30	157.93	141.91	46	137	30168878	1.52475	4.5411
1N31-VS-1T31	169.98	135.31	58	189	30258602	1.91681	6.24616
1N32-VS-1T32	136.16	92.85	20	50	29261300	0.683497	1.70874
1N33-VS-1T33	130.89	148.29	14	54	30216659	0.463321	1.78709
1N34-VS-1T34	134.46	153.56	39	115	30224066	1.29036	3.80491
1N35-VS-1T35	143	134.47	14	22	30148951	0.464361	0.72971
1N36-VS-1T36	134.77	154.61	22	70	30234724	0.72764	2.31522
1N37-VS-1T37	127.02	80.22	15	68	29025554	0.516786	2.34276
1N38-VS-1T38	136.55	147.05	24	66	30224630	0.794054	2.18365
1N39-VS-1T39	110.94	63.73	7	33	30028806	0.23311	1.09894
1N40-VS-1T40	117.52	132.38	46	133	30062632	1.53014	4.4241
1N41-VS-1T41	149.04	127.54	17	43	30292913	0.561187	1.41947
1N42-VS-1T42	144.62	131.47	8	35	30074660	0.266005	1.16377
1N43-VS-1T43	122.99	141.13	8	30	30197868	0.264919	0.993448
1N44-VS-1T44	136.16	124.82	14	45	30302029	0.462015	1.48505
1N45-VS-1T45	129.55	137.7	55	144	30282945	1.8162	4.75515
1N46-VS-1T46	142.1	156.99	36	132	30056466	1.19775	4.39173
1N47-VS-1T47	86.57	134.91	39	100	30061685	1.29733	3.32649
1N48-VS-1T48	138.66	134.39	7	23	29985762	0.233444	0.767031
1N49-VS-1T49	169.06	144.41	25	61	30150005	0.829187	2.02322
1N50-VS-1T50	138.99	124.49	16	65	30054371	0.532368	2.16275
1N51-VS-1T51	84.89	152.24	24	80	30154723	0.795895	2.65298
1N52-VS-1T52	148.48	161.77	23	80	30000033	0.766666	2.66666
1N53-VS-1T53	144.6	155.89	26	60	30279975	0.858653	1.98151
1N54-VS-1T54	120.71	137.51	20	50	29969850	0.667337	1.66834
1N55-VS-1T55	98.34	147.12	18	64	30124826	0.597514	2.12449
1N56-VS-1T56	101.56	133.96	50	89	29464823	1.69694	3.02055
1N57-VS-1T57	120.76	76.07	53	97	30159401	1.75733	3.21624
1N58-VS-1T58	125.16	158.16	9	24	30259438	0.297428	0.793141
1N59-VS-1T59	128.15	109.53	19	60	29935852	0.63469	2.00429
1N60-VS-1T60	104.87	131.57	33	87	30201638	1.09266	2.88064
1N61-VS-1T61	78.96	133.21	5	38	29821450	0.167665	1.27425
1N62-VS-1T62	120.83	135.78	33	76	29857099	1.10526	2.54546
1N63-VS-1T63	87.95	142.33	22	44	30171795	0.729158	1.45832
1N64-VS-1T64	146.54	166.45	19	46	30220515	0.628712	1.52214
1N65-VS-1T65	122.82	124.57	21	42	30112049	0.697395	1.39479
1N66-VS-1T66	151.3	139.06	13	43	30203513	0.430414	1.42368
3N21-VS-3T21	134.61	141.77	17	45	30089679	0.564978	1.49553
3N22-VS-3T22	138.66	134.55	25	89	30044254	0.832106	2.9623
3N23-VS-3T23	154.78	151.7	25	62	29791123	0.839176	2.08116
3N24-VS-3T24	126.92	154.17	52	139	30105526	1.72726	4.61709
3N25-VS-3T25	133.26	157.8	38	89	29935254	1.26941	2.97308
3N26-VS-3T26	129.79	129.42	33	118	29943824	1.10206	3.94071
3N27-VS-3T27	149.57	144.16	18	59	29942807	0.601146	1.97042
3N28-VS-3T28	130.05	143.11	24	62	30150894	0.795996	2.05632
3N29-VS-3T29	135.07	162.13	20	50	29851032	0.669994	1.67498
3N30-VS-3T30	93.2	95.81	19	50	30310338	0.626849	1.6496
3N31-VS-3T31	140.22	172.04	14	86	30048113	0.465919	2.86208
3N32-VS-3T32	149.98	129.77	28	74	29536383	0.947983	2.50538
3N33-VS-3T33	119.74	137.29	24	47	27918540	0.859644	1.68347
3N34-VS-3T34	137.64	130.46	17	53	30301734	0.561024	1.74907
3N35-VS-3T35	133.86	142.76	24	56	30239445	0.793665	1.85189
3N36-VS-3T36	144.41	144.73	33	60	29862718	1.10506	2.00919
3N37-VS-3T37	94.43	135.85	9	24	30041436	0.299586	0.798897
3N38-VS-3T38	142.11	147.12	38	100	29282913	1.29769	3.41496
3N39-VS-3T39	157.45	139.05	19	86	30147096	0.630243	2.85268
3N40-VS-3T40	95.15	122.1	41	94	29856110	1.37325	3.14843
3N41-VS-3T41	144.89	136.59	36	89	30167291	1.19335	2.95022
3N42-VS-3T42	131.91	118.16	20	49	30045952	0.665647	1.63084
3N43-VS-3T43	103.62	144.61	34	72	30009147	1.13299	2.39927
3N44-VS-3T44	144.15	133.96	51	138	29631839	1.72112	4.65715
3N45-VS-3T45	143.16	87.53	19	38	30100397	0.631221	1.26244
3N46-VS-3T46	96.29	118.65	23	102	29443071	0.781169	3.46431
3N47-VS-3T47	102.31	137.11	14	51	30223356	0.463218	1.68744
3N48-VS-3T48	170.33	139.82	53	103	30363121	1.74554	3.39227
3N49-VS-3T49	139.73	133.44	12	46	30304472	0.395981	1.51793
3N50-VS-3T50	122.12	139.89	59	185	30143784	1.95729	6.13725
3N51-VS-3T51	155.91	145.43	28	98	30296906	0.924187	3.23465
3N52-VS-3T52	164.58	86.82	30	102	30310836	0.989745	3.36513
3N53-VS-3T53	139.26	134.08	22	56	30187910	0.728769	1.85505
3N54-VS-3T54	135.05	121.66	13	34	29726484	0.43732	1.14376
3N55-VS-3T55	84.48	71.89	9	66	29023058	0.310098	2.27405
3N56-VS-3T56	132.09	115.92	21	55	30008712	0.699797	1.8328
3N57-VS-3T57	142.81	136.61	45	114	30045344	1.49774	3.79427
3N58-VS-3T58	84.47	136.37	19	42	30131453	0.63057	1.39389
3N59-VS-3T59	137.36	142.44	27	102	29550403	0.913693	3.45173
3N60-VS-3T60	143.78	153.31	21	43	30327140	0.692449	1.41787
3N61-VS-3T61	137.5	128.6	9	32	30083989	0.299162	1.06369
3N62-VS-3T62	152.8	112.04	12	65	29865891	0.401796	2.1764
3N63-VS-3T63	108.68	135.12	26	67	30171576	0.861738	2.22063
3N64-VS-3T64	140.37	142.17	19	89	29766486	0.638302	2.98994

## Sheet: Suppl.Table 2c
Table S2c: Coverage and mutation data for individual samples generated by TCS
Individual	Tumor coverage	Normal coverage	Silent mutations	Nonsilent mutations	Base coverd
1N03-VS-1T03	362.006	360.778	29	67	7088
1N21-VS-1T21	299.938	400.136	20	66	7096
1N22-VS-1T22	281.47	284.394	33	80	7086
1N23-VS-1T23	335.236	300.014	26	58	7089
1N24-VS-1T24	345.488	501.814	14	42	7099
1N25-VS-1T25	341.227	433.824	23	70	7086
1N26-VS-1T26	320.859	303.442	29	95	7087
1N27-VS-1T27	295.548	388.76	28	65	7090
1N28-VS-1T28	281.113	367.884	40	108	7089
1N29-VS-1T29	456.093	438.779	17	61	7089
1N30-VS-1T30	396.567	439.995	46	136	7094
1N31-VS-1T31	497.878	350.288	64	189	7091
1N32-VS-1T32	437.91	431.671	21	53	7092
1N33-VS-1T33	375.747	356.261	16	58	7094
1N34-VS-1T34	315.76	370.645	43	114	7088
1N35-VS-1T35	377.638	377.052	15	25	7087
1N36-VS-1T36	445.172	417.213	22	69	7089
1N37-VS-1T37	358.466	389.712	16	68	7091
1N38-VS-1T38	320.252	370.717	33	71	7086
1N39-VS-1T39	365.171	369.406	8	38	7105
1N40-VS-1T40	359.403	345.491	49	133	7089
1N41-VS-1T41	397.543	346.09	17	46	7088
1N42-VS-1T42	336.961	402.122	8	37	7088
1N43-VS-1T43	309.93	408.517	10	34	7089
1N44-VS-1T44	367.943	378.651	14	42	7090
1N45-VS-1T45	479.117	465.001	57	144	7089
1N46-VS-1T46	463.547	386.789	36	132	7097
1N47-VS-1T47	419.02	352.332	39	100	7090
1N48-VS-1T48	275.407	304.975	7	26	7084
1N49-VS-1T49	400.36	455.082	25	60	7093
1N50-VS-1T50	364.39	492.852	16	63	7090
1N51-VS-1T51	276.271	286.729	26	79	7089
1N52-VS-1T52	321.846	396.432	23	80	7089
1N53-VS-1T53	251.912	258.392	26	62	7076
1N54-VS-1T54	252.08	281.017	21	50	7089
1N55-VS-1T55	298.87	363.224	19	66	7095
1N56-VS-1T56	234.361	324.183	50	89	7080
1N57-VS-1T57	300.957	471.472	54	100	7087
1N58-VS-1T58	421.887	447.706	10	29	7086
1N59-VS-1T59	399.511	423.214	19	63	7094
1N60-VS-1T60	265.065	385.775	34	87	7088
1N61-VS-1T61	352.859	437.485	6	38	7097
1N62-VS-1T62	269.424	362.202	34	78	7087
1N63-VS-1T63	231.279	298.105	23	43	7077
1N64-VS-1T64	392.943	383.679	20	47	7091
1N65-VS-1T65	471.82	432.959	23	47	7092
1N66-VS-1T66	363.025	352.671	14	47	7090
3N01-VS-3T01	294.674	296.188	28	93	7092
3N02-VS-3T02	362.648	396.175	34	104	7094
3N03-VS-3T03	246.695	292.523	25	53	7087
3N04-VS-3T04	446.245	470.96	12	43	7094
3N05-VS-3T05	298.57	482.599	30	65	7088
3N06-VS-3T06	312.07	309.109	10	33	7091
3N07-VS-3T07	450.406	333.838	19	49	7087
3N08-VS-3T08	402.01	359.472	37	81	7096
3N21-VS-3T21	295.233	358.436	19	47	7088
3N22-VS-3T22	360.626	420.83	28	93	7098
3N23-VS-3T23	413.043	406.411	25	58	7089
3N24-VS-3T24	440.155	436.284	53	142	7099
3N25-VS-3T25	485.394	433.016	38	87	7091
3N26-VS-3T26	351.095	334.932	33	114	7087
3N27-VS-3T27	220.403	350.731	19	58	7093
3N28-VS-3T28	380.482	471.825	25	63	7091
3N29-VS-3T29	447.25	444.363	21	51	7095
3N30-VS-3T30	392.456	422.407	20	53	7093
3N31-VS-3T31	321.545	417.241	15	90	7085
3N32-VS-3T32	326.679	409.574	28	73	7089
3N33-VS-3T33	428.431	441.211	26	46	7093
3N34-VS-3T34	371.521	330.169	18	53	7094
3N35-VS-3T35	386.791	439.607	27	52	7093
3N36-VS-3T36	266.58	262.156	33	57	7090
3N38-VS-3T38	388.607	367.511	40	105	7087
3N39-VS-3T39	319.459	339.562	20	82	7088
3N40-VS-3T40	393.828	334.522	41	92	7089
3N41-VS-3T41	374.061	392.986	37	92	7094
3N42-VS-3T42	202.069	302.326	24	57	7086
3N43-VS-3T43	371.525	363.195	34	72	7095
3N44-VS-3T44	283.576	279.955	59	153	7093
3N46-VS-3T46	440.779	403.086	24	103	7091
3N47-VS-3T47	410.427	333.209	14	50	7094
3N48-VS-3T48	399.917	413.621	55	106	7088
3N49-VS-3T49	318.299	330.183	13	45	7090
3N50-VS-3T50	349.812	240.842	59	181	7078
3N51-VS-3T51	389.672	344.595	29	96	7080
3N52-VS-3T52	349.686	392.092	30	105	7091
3N53-VS-3T53	404.077	281.255	23	57	7085
3N54-VS-3T54	371.803	312.587	14	36	7093
3N55-VS-3T55	265.927	251.961	10	65	7093
3N56-VS-3T56	318.626	299.391	21	55	7090
3N57-VS-3T57	316.409	314.407	48	116	7088
3N58-VS-3T58	370.266	358.09	22	46	7091
3N59-VS-3T59	292.635	429.327	27	99	7090
3N60-VS-3T60	412.713	429.705	22	43	7089
3N62-VS-3T62	296.431	468.329	12	59	7084
3N63-VS-3T63	335.297	417.151	26	66	7092
3N64-VS-3T64	435.089	403.379	20	90	7091
