# Supplementary material for: Genomic analyses reveal FAM84B and the NOTCH pathway are associated with the progression of esophageal squamous cell carcinoma
Source: Gigascience. 2016 Jan 11;5:1. doi: 10.1186/s13742-015-0107-0 (PMC4709967; doi:10.1186/s13742-015-0107-0)
Supplement: Additional file 4: Table S3. — Samples and their individual somatic mutations of exonic and splice-site. (XLSX 14 kb) [file 13742_2015_107_MOESM4_ESM.xlsx]

## Sheet: Suppl. Table 3
Table S3: Somatic mutation of exonic and splice-site in 104 cases (WGS+WES+TCS)
Individual	Total somatic mutations	Total somatic point mutations	Silent mutations	Missense	Nonsence	Splice site	Total indels
1N01-VS-1T01	144	136	28	92	16	7	1
1N02-VS-1T02	57	54	16	35	3	3	0
1N03-VS-1T03	96	92	29	59	4	4	0
1N04-VS-1T04	61	57	16	39	2	1	3
1N05-VS-1T05	132	130	33	90	7	2	0
1N21-VS-1T21	86	81	20	60	1	3	2
1N22-VS-1T22	113	109	33	68	8	2	2
1N23-VS-1T23	84	83	26	54	3	1	0
1N24-VS-1T24	56	55	14	35	6	1	0
1N25-VS-1T25	93	91	23	64	4	1	1
1N26-VS-1T26	124	117	29	77	11	4	3
1N27-VS-1T27	93	92	28	59	5	1	0
1N28-VS-1T28	148	144	40	92	12	4	0
1N29-VS-1T29	78	76	17	54	5	1	1
1N30-VS-1T30	182	180	46	124	10	1	1
1N31-VS-1T31	253	249	64	168	17	3	1
1N32-VS-1T32	74	73	21	48	4	0	1
1N33-VS-1T33	74	73	16	52	5	1	0
1N34-VS-1T34	157	155	43	101	11	1	1
1N35-VS-1T35	40	39	15	23	1	1	0
1N36-VS-1T36	91	90	22	65	3	1	0
1N37-VS-1T37	84	79	16	61	2	3	2
1N38-VS-1T38	104	103	33	64	6	0	1
1N39-VS-1T39	46	44	8	34	2	2	0
1N40-VS-1T40	182	180	49	112	19	1	1
1N41-VS-1T41	63	63	17	39	7	0	0
1N42-VS-1T42	45	42	8	33	1	3	0
1N43-VS-1T43	44	43	10	28	5	1	0
1N44-VS-1T44	56	54	14	36	4	1	1
1N45-VS-1T45	201	194	57	119	18	6	1
1N46-VS-1T46	168	162	36	115	11	3	3
1N47-VS-1T47	139	133	39	87	7	3	3
1N48-VS-1T48	33	31	7	19	5	2	0
1N49-VS-1T49	85	83	25	56	2	1	1
1N50-VS-1T50	79	77	16	57	4	0	2
1N51-VS-1T51	105	104	26	78	0	1	0
1N52-VS-1T52	103	99	23	69	7	3	1
1N53-VS-1T53	88	85	26	51	8	3	0
1N54-VS-1T54	71	71	21	48	2	0	0
1N55-VS-1T55	85	82	19	55	8	1	2
1N56-VS-1T56	139	138	50	81	7	1	0
1N57-VS-1T57	154	150	54	89	7	2	2
1N58-VS-1T58	39	38	10	26	2	1	0
1N59-VS-1T59	82	82	19	54	9	0	0
1N60-VS-1T60	121	116	34	78	4	1	4
1N61-VS-1T61	44	42	6	32	4	1	1
1N62-VS-1T62	112	112	34	70	8	0	0
1N63-VS-1T63	66	64	23	35	6	1	1
1N64-VS-1T64	67	64	20	38	6	2	1
1N65-VS-1T65	70	68	23	41	4	1	1
1N66-VS-1T66	61	61	14	43	4	0	0
3N01-VS-3T01	121	115	28	82	5	5	1
3N02-VS-3T02	138	133	34	91	8	5	0
3N03-VS-3T03	78	75	25	47	3	2	1
3N04-VS-3T04	55	53	12	41	0	1	1
3N05-VS-3T05	95	89	30	49	10	5	1
3N06-VS-3T06	43	40	10	29	1	2	1
3N07-VS-3T07	68	65	19	43	3	2	1
3N08-VS-3T08	118	113	37	72	4	4	1
3N09-VS-3T09	151	147	33	105	9	1	3
3N21-VS-3T21	66	65	19	44	2	1	0
3N22-VS-3T22	121	119	28	84	7	2	0
3N23-VS-3T23	83	80	25	54	1	3	0
3N24-VS-3T24	195	190	53	117	20	2	3
3N25-VS-3T25	125	123	38	80	5	2	0
3N26-VS-3T26	147	142	33	107	2	4	1
3N27-VS-3T27	77	76	19	52	5	0	1
3N28-VS-3T28	88	87	25	55	7	0	1
3N29-VS-3T29	72	68	21	42	5	4	0
3N30-VS-3T30	73	71	20	45	6	2	0
3N31-VS-3T31	105	104	15	87	2	1	0
3N32-VS-3T32	101	100	28	68	4	1	0
3N33-VS-3T33	72	71	26	43	2	0	1
3N34-VS-3T34	71	69	18	45	6	1	1
3N35-VS-3T35	79	79	27	47	5	0	0
3N36-VS-3T36	90	86	33	47	6	3	1
3N37-VS-3T37	33	32	9	22	1	1	0
3N38-VS-3T38	145	144	40	93	11	1	0
3N39-VS-3T39	102	99	20	71	8	2	1
3N40-VS-3T40	133	129	41	82	6	3	1
3N41-VS-3T41	129	127	37	86	4	1	1
3N42-VS-3T42	81	80	24	49	7	1	0
3N43-VS-3T43	106	104	34	66	4	1	1
3N44-VS-3T44	212	204	59	137	8	7	1
3N45-VS-3T45	57	56	19	37	0	1	0
3N46-VS-3T46	127	121	24	85	12	2	4
3N47-VS-3T47	64	57	14	41	2	1	6
3N48-VS-3T48	161	161	55	96	10	0	0
3N49-VS-3T49	58	56	13	40	3	2	0
3N50-VS-3T50	240	231	59	156	16	8	1
3N51-VS-3T51	125	123	29	86	8	0	2
3N52-VS-3T52	135	135	30	88	17	0	0
3N53-VS-3T53	80	80	23	52	5	0	0
3N54-VS-3T54	50	49	14	33	2	0	1
3N55-VS-3T55	75	74	10	59	5	0	1
3N56-VS-3T56	76	74	21	50	3	0	2
3N57-VS-3T57	164	162	48	102	12	2	0
3N58-VS-3T58	68	68	22	41	5	0	0
3N59-VS-3T59	126	122	27	85	10	3	1
3N60-VS-3T60	65	64	22	39	3	1	0
3N61-VS-3T61	41	41	9	29	3	0	0
3N62-VS-3T62	71	69	12	54	3	1	1
3N63-VS-3T63	92	92	26	64	2	0	0
3N64-VS-3T64	110	102	20	75	7	6	2
