# Supplementary material for: Genomic analyses reveal FAM84B and the NOTCH pathway are associated with the progression of esophageal squamous cell carcinoma
Source: Gigascience. 2016 Jan 11;5:1. doi: 10.1186/s13742-015-0107-0 (PMC4709967; doi:10.1186/s13742-015-0107-0)
Supplement: Additional file 8: Table S4. — Full list of mutation events identified in our cohort. (XLSX 11 kb) [file 13742_2015_107_MOESM8_ESM.xlsx]

## Sheet: PeakRegion Genes
Table S4. Focal CNV analysis ideintify signficantly altered regions, in which genes located in or nearby peakregion are shown.
	Amp/del	Chromosome	Band	Start of peak region	End of peak region	Genes located in or nearby peakregion
	Amplification	chr10	p12.2	22624001	22635000	SPAG6
	Amplification	chr1	p13.3	107766001	108631000	VAV3,NTNG1
	Amplification	chr11	q13.3	68983001	69090000	MYEOV
	Amplification	chr11	q13.3	69163001	69725000	FGF3,ORAOV1,FGF4,CCND1,FGF19
	Amplification	chr11	q13.3->q13.4	69775001	70405000	SHANK2,ANO1,PPFIA1,MIR548K,CTTN,FADD
	Amplification	chr13	q32.3	100613001	100639000	ZIC5,ZIC2
	Amplification	chr14	q13.3->q21.1	36981001	38677000	PAX9,MIPOL1,SLC25A21,NKX2-1,NKX2-8,SFTA3,FOXA1,LOC100129794
	Amplification	chr17	q12->q21.1	37762001	38232000	PNMT,GSDMA,PPP1R1B,SNORD124,PSMD3,STARD3,ZPBP2,MED24, PGAP3,TCAP,IKZF3,CSF3,NEUROD2,GSDMB,ORMDL3, LOC100505591,C17orf37,GRB7,THRA,ERBB2
	Amplification	chr17	q25.3	77764001	77819000	CBX8,CBX4
	Amplification	chr19	q13.11->q13.12	36124001	36279000	LIN37,HSPB6,UPK1A,C19orf55,MLL4,ARHGAP33,ZBTB32, COX6B1,U2AF1L4,IGFLR1,PSENEN,ETV2,RBM42
	Amplification	chr20	q12	39317001	39319000	MAFB
	Amplification	chr21	p11.2	9766001	9775000	MIR3648
	Amplification	chr21	p11.2	9825001	9827000	MIR3648,MIR3687
	Amplification	chr2	p16.1	60779001	60782000	BCL11A
	Amplification	chr3	q25.1	150127001	150129000	TSC22D2
	Amplification	chr3	q26.1->q29	181557001	181991000	SOX2
	Amplification	chr3	q29	196757001	197054000	DLG1
	Amplification	chr5	p15.33	1877001	1888000	IRX4
	Amplification	chr5	q11.2	52207001	52209000	ITGA1
	Amplification	chr7	p12.1->p11.2	54576001	54874000	SEC61G,VSTM2A
	Amplification	chr7	p11.2	57097001	57244000	ZNF479,LOC642006
	Amplification	chr8	q24.13->q24.21	127823001	128295000	FAM84B
	Amplification	chr8	q24.21->q24.22	131435001	132196000	ADCY8
	Amplification	chr8	p12->p11.23	36637001	36916000	KCNU1
	Amplification	chrX	q27.3->q28	144562001	144809000	SPANXN1
	Amplification	chrX	q28	153601001	153608000	EMD,FLNA
