# Supplementary material for: Genomic analyses reveal FAM84B and the NOTCH pathway are associated with the progression of esophageal squamous cell carcinoma
Source: Gigascience. 2016 Jan 11;5:1. doi: 10.1186/s13742-015-0107-0 (PMC4709967; doi:10.1186/s13742-015-0107-0)
Supplement: Additional file 12: Table S6. — Summary of significantly mutated genes and their distributions in stage I and stage III tumors. (a) Significantly mutated genes identified by MutSigCV analytical method (FDR <0.2). (b) Summary of frequently mutated genes and their distributions in stage I and stage III tumors. (XLSX 1846 kb) [file 13742_2015_107_MOESM12_ESM.xlsx]

## Sheet: SMGs
Table S6a: Significantly mutated genes identified by MutSigCV analytical method
gene	expr	reptime	hic	nonsilent	silent	noncoding	nonsilent	silent	noncoding	nnei	x	X	p	q
TP53	2069567	213	34	318167	87859	0	100	0	0	50	1	5337975	0	0
PIK3CA	401889	613	11	813082	202601	0	19	0	0	50	8	6317402	1.0028e-07	0.000945745
NOTCH1	1489379	212	43	1878926	531274	0	22	0	0	3	1	1535421	1.82237e-06	0.0114578
CDKN2A	225405	357	-15	245655	63963	0	7	0	0	50	10	6365503	2.9853e-06	0.0140772
FBXW7	117295	501	51	628712	168508	0	8	0	0	50	4	6946217	1.0466e-05	0.0394821
FAT1	351973	513	-13	3334522	951617	0	17	4	0	27	5	3616536	2.86731e-05	0.0901385
ZNF750	711691	350	16	508820	163564	0	7	0	0	50	2	4891573	6.67819e-05	0.177193
JUB	1240941	185	38	386353	121952	0	4	0	0	50	3	6347272	7.51535e-05	0.177193
KRAS	259193	512	16	176542	42539	0	4	0	0	50	6	5936920	0.00198053	1
LCE2B	169158	818	24	80855	23278	0	2	0	0	50	5	5839791	0.00245078	1
SPANXN1	2363	NaN	-22	56547	12360	0	2	0	0	50	17	7202893	0.00246128	1
OR13H1	81234	NaN	4	218772	67362	0	3	0	0	50	13	9047108	0.00324727	1
GPR141	103891	630	6	221244	62418	0	3	1	0	50	8	6447182	0.00385157	1
ZNF716	NaN	NaN	NaN	372139	91361	0	4	0	0	50	9	11561853	0.00428147	1
ROPN1	244828	450	24	157281	45114	0	2	0	0	50	1	5512457	0.00444746	1
MMP26	97256	1024	-11	199614	50058	0	4	0	0	50	13	7327111	0.00450116	1
BAP1	1078407	229	62	540235	156251	0	3	0	0	50	4	6045585	0.004807	1
RETNLB	129526	941	-3	84151	22763	0	2	0	0	50	11	5978738	0.00519234	1
COMMD8	87789	528	23	140698	35432	0	2	0	0	50	4	5805492	0.00547499	1
SIRPB2	397239	386	42	249260	73645	0	3	1	0	50	7	6564602	0.00564819	1
CPA3	306125	544	-14	320639	79825	0	4	0	0	50	6	6293918	0.00592217	1
C1orf105	135244	400	11	142449	35535	0	2	0	0	50	5	5784480	0.00610854	1
CUL3	255624	463	20	584834	146569	0	3	0	0	50	7	7275302	0.00666643	1
TIMP2	681697	157	24	166448	43363	0	2	0	0	50	3	6339856	0.00679872	1
MRPL18	652619	453	26	132664	38831	0	2	0	0	50	5	6192154	0.00680177	1
C21orf63	268842	162	39	327952	90434	0	3	1	0	50	2	4757261	0.00766285	1
ALDH1A1	344512	542	1	378113	102691	0	4	0	0	50	5	7145625	0.00799851	1
ZNF804B	3101	1030	-20	996216	258324	0	8	1	0	50	8	6563469	0.00846987	1
TAS2R16	54952	972	-23	212180	59740	0	2	0	0	50	18	7254393	0.00859864	1
COQ7	861035	199	8	163358	45526	0	2	0	0	50	3	5556850	0.00881865	1
ZNF559	401242	705	-65	404893	99704	0	3	0	0	50	8	8869845	0.00918904	1
OR10K1	177013	929	7	219081	71379	0	4	0	0	50	13	5896441	0.00985112	1
ZFP28	135553	817	-69	645398	169435	0	5	0	0	50	5	6460160	0.0101419	1
GPR139	254650	827	-17	257088	72924	0	4	0	0	50	8	5538310	0.0104382	1
NOTCH3	630378	381	11	1676531	516133	0	8	2	0	50	5	5339417	0.0105033	1
PPP1R1B	1164935	239	28	156251	41200	0	2	0	0	50	5	5473111	0.0107647	1
GLI1	1347802	194	32	787950	251835	0	4	1	0	50	1	6023440	0.010767	1
DAO	494991	393	49	261105	73851	0	3	0	0	50	12	6985769	0.0113878	1
RASA1	154501	726	24	789083	215167	0	3	0	0	50	11	13803030	0.0115143	1
PLAG1	343641	552	19	364311	101352	0	3	0	0	50	1	7371504	0.0116501	1
ZC3H8	591586	348	29	230926	49646	0	2	0	0	50	4	6093686	0.0119461	1
PAFAH1B1	612041	184	14	311987	80134	0	2	0	0	50	7	5667060	0.0124945	1
CYTH2	1418188	209	41	305189	80134	0	2	0	0	50	4	9424500	0.0125209	1
TDRD12	NaN	NaN	NaN	308691	73233	0	2	0	0	50	9	11543725	0.0126427	1
BSND	454766	217	13	236591	64684	0	2	0	0	50	4	6821484	0.0127449	1
CASP8	571730	386	37	440737	99704	0	2	0	0	50	5	6321934	0.0129812	1
RBPJ	178487	597	36	392533	103721	0	2	0	0	50	4	5433765	0.0133043	1
NCAPH2	1075525	207	42	470298	127308	0	3	0	0	50	7	6196789	0.0138441	1
MS4A6A	336539	784	-2	197039	48925	0	2	0	0	50	3	6401347	0.0142873	1
CNTN6	6599	831	-23	773530	207545	0	6	1	0	50	7	5429439	0.0148331	1
POLR2C	760307	159	42	211459	54899	0	2	0	0	50	5	6286399	0.0150496	1
ZNF782	313097	491	17	527772	126072	0	3	0	0	50	4	6381777	0.0150897	1
TINAG	58216	617	4	366474	88065	0	4	0	0	50	14	8012576	0.0154056	1
NFE2L2	372300	145	36	448359	118347	0	5	0	0	50	6	5519255	0.0155926	1
OLFM3	66875	991	-15	342372	89301	0	4	0	0	50	9	5889849	0.0157345	1
SAMSN1	157937	898	56	286340	69628	0	2	0	0	50	1	4812057	0.0157897	1
IFT52	370278	303	11	336913	85181	0	2	0	0	50	2	6443886	0.0160016	1
SARS	1000045	287	32	387589	102794	0	3	0	0	50	6	6117170	0.016072	1
TP53INP1	418153	395	48	188284	46247	0	2	0	0	50	8	6130045	0.0161338	1
EBF1	123440	728	39	444857	122467	0	4	0	0	50	3	5468064	0.0166409	1
CCDC45	1036796	184	8	629536	156560	0	4	0	0	50	5	5077282	0.0168205	1
CHEK2	515703	219	-8	443621	119068	0	3	0	0	50	6	6577271	0.0169344	1
C11orf57	389805	179	31	226703	52015	0	2	0	0	50	7	6532466	0.0169933	1
VWDE	NaN	NaN	NaN	1205100	304365	0	4	0	0	50	9	11774857	0.0170917	1
RBPMS	473452	363	27	203116	57989	0	2	0	0	50	5	5472081	0.0173299	1
OR8H3	9992	1007	-32	223304	66847	0	3	0	0	50	18	6519797	0.0174096	1
SLCO1B3	151869	521	-24	529832	139153	0	3	0	0	50	10	9441289	0.0177343	1
NOL8	527573	574	45	884976	217536	0	4	1	0	50	3	5729375	0.0181828	1
SLC44A1	265154	490	0	491722	136784	0	3	0	0	50	6	6826634	0.0183732	1
OR2M5	19998	935	-32	223201	66641	0	2	0	0	50	16	5457352	0.0184834	1
BCL7C	1546514	207	48	157796	51088	0	2	0	0	50	9	6391356	0.0185468	1
FAM118A	461688	277	26	269757	71997	0	3	0	0	50	3	5854932	0.0186275	1
STEAP3	176742	558	14	353187	114330	0	2	1	0	50	6	5509367	0.020301	1
GIMAP5	734961	689	14	224746	63242	0	4	0	0	50	6	5644709	0.0204133	1
DTNB	367255	356	44	482040	124527	0	4	0	0	50	6	6154250	0.0215433	1
ZC3H15	269890	299	10	330733	76220	0	2	0	0	50	2	5176265	0.0229417	1
C20orf106	264053	455	-17	128544	34608	0	2	0	0	50	0	6059696	0.023719	1
RAD21L1	NaN	NaN	NaN	431776	101249	0	2	0	0	50	9	11571741	0.0238913	1
PLAC8	361292	169	58	89713	22763	0	1	0	0	50	4	6137976	0.0245585	1
GNG3	2425755	248	51	57474	15141	0	2	0	0	50	10	5788703	0.0247148	1
GPR182	2103486	286	26	284383	92288	0	2	0	0	50	6	7059929	0.0250134	1
TUSC2	843769	206	51	79825	25544	0	2	0	0	50	4	5923324	0.025418	1
TARBP2	1590803	191	55	267182	82915	0	2	0	0	50	4	5653258	0.0254795	1
C3orf16	NaN	NaN	NaN	399640	111755	0	3	1	0	50	10	11582247	0.0255463	1
OR2S2	853975	298	55	226600	71276	0	3	1	0	50	6	4972119	0.0256744	1
LHB	2070141	200	35	101867	33475	0	2	0	0	50	1	5249189	0.0259678	1
SLC22A25	1852481	572	32	400258	117626	0	2	0	0	50	1	5282149	0.0263608	1
CLSTN2	93930	998	9	716262	189726	0	5	0	0	50	10	7694821	0.0267348	1
AQP12B	1077835	446	25	213725	74881	0	2	0	0	50	10	7496031	0.0269412	1
CPB1	276750	681	-16	314665	85799	0	3	1	0	42	11	5535941	0.0270171	1
SGIP1	116994	601	-8	621090	177057	0	4	0	0	50	6	5722268	0.0271523	1
MAGEB1	74310	NaN	16	251114	72718	0	3	0	0	50	6	5915393	0.0272856	1
CRISP1	70111	1258	-4	194670	45732	0	2	0	0	50	9	5022692	0.0275107	1
TAC4	1152179	238	30	86726	23896	0	1	0	0	50	6	5839379	0.0287922	1
RHO	779764	210	59	255955	73130	0	3	0	0	50	5	5530791	0.028803	1
TAF12	816470	183	25	123600	32754	0	1	0	0	50	2	5966584	0.0289857	1
XAGE5	476232	NaN	26	85593	21012	0	1	0	0	50	10	7379950	0.0290903	1
TAX1BP3	504736	354	20	92494	27089	0	1	0	0	50	6	6768851	0.029105	1
PCDHA13	NaN	NaN	NaN	675783	218463	0	5	0	0	50	9	11688955	0.0294442	1
OR2AT4	752176	556	48	224849	72409	0	3	0	0	50	12	6770087	0.0294923	1
NDST4	26862	1055	-20	650960	173761	0	4	0	0	46	10	5170394	0.0296203	1
MGST1	266051	641	-23	115154	33166	0	1	0	0	50	6	7400962	0.0296259	1
CCDC15	409881	760	21	721515	179529	0	3	0	0	42	3	6307823	0.0297882	1
OR51G2	65798	1006	-15	221347	70658	0	3	0	0	50	10	6106149	0.0304087	1
MTRF1	309426	300	61	340724	83842	0	2	0	0	50	5	6350980	0.0310515	1
CDH12	127633	1075	-20	585658	163667	0	7	0	0	25	10	3444732	0.0313144	1
SIX3	133317	566	23	233192	76735	0	3	0	0	50	4	5916217	0.031439	1
OR6A2	427462	681	8	231441	72615	0	2	0	0	50	8	5273806	0.0317485	1
DCTN5	544239	561	38	140080	36359	0	1	0	0	50	3	6842599	0.0320464	1
NDUFS6	387770	635	11	93318	26883	0	1	0	0	50	5	6092656	0.0320575	1
UCMA	246179	354	35	108974	25441	0	1	0	0	50	3	5467034	0.0325689	1
RB1	349930	450	41	711524	181795	0	2	0	0	50	4	6511660	0.0330343	1
CCL25	954819	369	13	114124	30797	0	1	0	0	50	1	4448261	0.0331079	1
APOO	509881	NaN	41	155015	39346	0	1	0	0	50	4	7795864	0.0332784	1
C16orf82	202160	672	-9	111240	33063	0	2	0	0	50	10	8923714	0.0337879	1
GMFG	1748498	252	32	113609	26368	0	1	0	0	50	6	6773383	0.0342079	1
C2orf77	345692	393	35	428480	94657	0	2	0	0	50	3	6120569	0.034329	1
MUC13	364165	212	42	383778	104442	0	2	0	0	50	3	5505350	0.0346426	1
PHF17	163287	544	26	631802	169744	0	2	1	0	50	4	5856477	0.0349607	1
MMP3	468929	506	-21	358852	95996	0	2	0	0	50	8	7748690	0.0357003	1
RRM1	392720	601	31	603168	154191	0	4	1	0	50	12	8642936	0.0357466	1
OR11L1	87551	993	-35	228248	71173	0	3	0	0	50	14	7013064	0.0358525	1
IL21	126588	388	2	125866	31415	0	2	0	0	50	5	6190506	0.0360727	1
NOL4	10823	966	-14	478641	126072	0	5	0	0	50	11	6983297	0.0363542	1
CFTR	116609	480	-7	1106941	298082	0	4	0	0	50	5	6509600	0.037318	1
OR4N4	156689	855	-31	225467	68083	0	3	0	0	50	12	6007475	0.0376142	1
ANP32C	NaN	NaN	NaN	173658	43878	0	2	0	0	50	9	11514370	0.037636	1
OR2T12	18846	936	-35	227424	69834	0	4	0	0	50	15	5789424	0.038166	1
WDR69	161693	425	4	319403	81679	0	3	0	0	50	5	5126825	0.0403493	1
SLC24A5	219744	588	-38	371006	104545	0	3	0	0	50	13	6053207	0.0403573	1
ZRANB2	107389	955	-15	263062	67877	0	2	0	0	50	10	6678726	0.0404433	1
CHIA	398726	559	15	360809	95584	0	2	0	0	50	5	6097909	0.0404595	1
HHLA2	281982	859	7	314974	79619	0	3	0	0	50	8	6244581	0.0408198	1
C14orf135	296496	516	2	691645	189932	0	3	0	0	50	5	6099248	0.040847	1
PTCH1	186893	510	53	1106838	326922	0	4	1	0	50	4	6028590	0.0416656	1
POTEA	236622	755	-37	385220	92803	0	3	1	0	42	11	5310474	0.0419624	1
CCDC39	182757	1031	2	728004	168714	0	3	0	0	50	8	5658717	0.0423544	1
RNASE4	709113	577	11	108047	30385	0	1	0	0	50	10	7125849	0.0426682	1
H3F3B	1885370	198	27	99292	31415	0	2	0	0	50	7	6264460	0.0427416	1
TNFRSF17	571257	441	64	137196	36771	0	2	0	0	50	4	5634409	0.0429524	1
FAM162B	244987	581	14	117420	37389	0	1	0	0	50	5	6288974	0.0435649	1
MIA2	314590	300	21	489971	123394	0	3	0	0	50	4	6443062	0.0444316	1
SLC4A10	229857	820	0	864170	232162	0	5	0	0	41	5	4793517	0.0444759	1
CLEC12B	305376	565	19	216300	51912	0	1	0	0	50	3	7569573	0.0445725	1
TTLL10	2356409	196	27	501816	149247	0	3	0	0	50	3	7739008	0.0450481	1
MAP7D1	800052	190	31	608627	191683	0	3	0	0	50	4	6385897	0.0460148	1
HKDC1	726042	168	42	679594	192404	0	2	0	0	50	4	6004591	0.0460996	1
FAM124A	175682	518	37	416738	128647	0	2	0	0	50	2	5391020	0.0461785	1
C13orf38	NaN	NaN	NaN	212695	51809	0	2	0	0	50	9	11522301	0.0463997	1
AGR3	360434	376	-15	132458	31003	0	1	0	0	50	7	5994497	0.0465046	1
ZNF544	1471648	581	-53	532922	135754	0	3	0	0	42	9	4883127	0.0472957	1
OR5AR1	NaN	NaN	NaN	222995	64684	0	2	0	0	50	9	11535176	0.0474636	1
IL18R1	235438	588	7	410455	103721	0	2	0	0	50	7	6792541	0.0477188	1
OR9I1	NaN	NaN	NaN	222995	69010	0	2	0	0	50	9	11539502	0.0477549	1
OGFOD1	523951	285	13	419210	99601	0	2	0	0	50	7	7299095	0.047755	1
OR5M9	NaN	NaN	NaN	222171	65508	0	2	0	0	50	9	11536000	0.0484458	1
KIAA1407	438696	487	29	713996	174379	0	3	0	0	50	6	6542045	0.0489939	1
SLCO1B1	518292	799	-25	521180	137608	0	3	2	0	50	7	4917632	0.0492116	1
PARVG	201266	327	30	253792	68804	0	2	0	0	50	10	5644400	0.0497268	1
ZNF471	135553	817	-69	477302	108871	0	2	0	0	50	5	6460160	0.0502285	1
NPLOC4	3705166	205	21	461440	122879	0	2	0	0	50	2	5293994	0.0511448	1
CDR1	18661	NaN	-31	195185	48616	0	3	0	0	50	17	5673755	0.0517052	1
FGFBP2	175145	435	33	161401	47483	0	1	0	0	50	6	7071259	0.0517314	1
GGT5	729749	200	28	421785	136887	0	3	0	0	50	3	5782626	0.0519526	1
TTC26	562181	345	38	435072	100425	0	2	0	0	50	5	5999647	0.0524641	1
MYL3	427952	376	40	151616	38110	0	1	0	0	50	8	7310013	0.0532554	1
EIF4A1	1957426	194	24	307764	82194	0	2	0	0	50	9	6358087	0.0537171	1
MAGEC3	17504	NaN	-11	566397	152955	0	4	0	0	50	19	9408741	0.0548243	1
CDK12	1409087	239	28	1078410	319815	0	4	0	0	50	2	6178867	0.0550405	1
GSDMC	258154	428	13	388310	99601	0	2	0	0	39	5	5202736	0.0551029	1
RSU1	506025	792	1	212489	55105	0	2	0	0	50	3	6468709	0.0560846	1
TTLL11	285948	541	24	594207	181692	0	2	0	0	50	2	7021304	0.0565013	1
KCNK10	131280	834	-23	420549	119892	0	3	0	0	50	10	5478158	0.0569667	1
COMMD10	312789	981	8	155530	40685	0	2	0	0	50	6	5902312	0.057324	1
CTXN2	NaN	NaN	NaN	60976	16274	0	1	0	0	50	9	11486766	0.0583554	1
CPNE3	192772	1166	22	412721	104545	0	2	0	0	50	7	6257765	0.0586405	1
ZFP91	284768	644	2	424154	117523	0	2	0	0	50	3	5278647	0.0587629	1
NHLRC1	487819	397	-1	275319	92391	0	2	0	0	50	8	5654597	0.0595774	1
RAB25	2005405	213	39	156560	46762	0	1	0	0	50	6	6298141	0.0601196	1
LRFN2	100435	887	20	550638	184164	0	2	0	0	50	3	7063534	0.0602951	1
MCCC1	275779	546	22	548681	146569	0	2	0	0	50	3	6089978	0.0604739	1
MAGEC1	17504	NaN	-11	818335	242771	0	5	1	0	50	19	9408741	0.0608179	1
EIF2S2	898361	357	55	259869	59637	0	2	0	0	50	10	4695976	0.0622415	1
C5orf54	197504	619	30	437956	114845	0	2	0	0	50	6	5843190	0.0634385	1
LMO3	149303	802	-15	111240	27810	0	2	0	0	50	14	6433895	0.0639097	1
PIGL	905220	163	0	189932	52633	0	2	0	0	50	2	4806701	0.0641181	1
GABRA1	12179	927	-16	341136	93627	0	3	0	0	50	9	5868219	0.06435	1
GCNT7	264053	455	-17	317652	86211	0	2	0	0	50	0	6059696	0.0644027	1
AKAP3	277828	874	18	619545	175203	0	2	0	0	50	8	5984712	0.0646377	1
DTNBP1	118453	750	24	293756	75499	0	1	0	0	50	10	13491146	0.0651834	1
HP1BP3	641625	206	30	414575	113815	0	2	0	0	50	4	4704319	0.0670451	1
MS4A7	433906	899	24	179014	51809	0	1	0	0	50	5	5297393	0.0670661	1
LIX1L	NaN	NaN	NaN	243183	76941	0	1	0	0	50	9	11547433	0.0676849	1
ZNF345	352375	976	-36	366474	88065	0	3	0	0	50	10	6277438	0.0682839	1
CD70	836909	212	21	136269	46041	0	1	0	0	50	5	4885805	0.0686526	1
FSHB	28139	1007	-29	98674	24308	0	1	0	0	50	20	6485807	0.0689633	1
AGBL4	16483	1041	-18	385941	97335	0	5	1	0	21	6	2114796	0.0690885	1
KCTD13	NaN	NaN	NaN	236385	75705	0	2	0	0	50	9	11546197	0.0694999	1
ZNF679	NaN	NaN	NaN	312502	74984	0	2	0	0	50	9	11545476	0.0696608	1
KLHL22	542099	326	28	460925	135136	0	2	0	0	50	4	5936920	0.0696688	1
STAT4	529053	318	19	579272	143170	0	2	0	0	50	4	6237371	0.0706203	1
CHEK1	477807	595	18	368019	90228	0	2	0	0	50	8	5429336	0.0709171	1
SCN1A	98532	550	-11	1500607	394181	0	7	1	0	50	15	7072392	0.0718868	1
GDAP2	204311	596	-6	386765	104236	0	2	0	0	50	10	6596326	0.0723383	1
MT1M	653985	187	28	49234	10712	0	1	0	0	50	3	4747579	0.0725673	1
EDIL3	161019	764	-20	365341	92906	0	2	0	0	50	10	6372404	0.0727489	1
KCNJ2	31424	614	-44	310648	86108	0	3	0	0	50	13	6759890	0.0729541	1
ANKRD44	744603	444	27	697722	186018	0	3	0	0	50	2	6207398	0.0732956	1
ZNF841	NaN	NaN	NaN	688040	174379	0	3	1	0	50	10	11644871	0.0735336	1
GMNN	422850	362	40	161298	40788	0	1	0	0	50	12	6981752	0.0735361	1
EMR1	748613	383	27	672590	174997	0	2	0	0	50	5	8017520	0.0735437	1
COLEC10	180181	380	2	211150	53354	0	2	0	0	50	7	7018008	0.0736391	1
ERGIC2	100875	599	-3	294065	72409	0	2	0	0	50	15	6140036	0.0753102	1
OR4D6	430021	507	-1	222995	68701	0	2	0	0	50	5	6145598	0.0761949	1
KLF11	922437	234	42	366165	113712	0	2	0	0	50	11	7325154	0.076478	1
DPM1	386595	367	36	198996	52839	0	1	0	0	50	6	6193802	0.0764875	1
DDX43	723493	232	21	493061	128338	0	2	0	0	50	5	5921161	0.0765338	1
HIBADH	427440	372	10	248745	72306	0	2	0	0	50	7	8277801	0.0768619	1
ATXN1	109777	623	30	573195	184473	0	3	0	0	50	9	6616411	0.0771628	1
AMOTL1	332670	472	-7	702666	199305	0	4	0	0	50	5	7449990	0.0773752	1
KRTAP4-4	996799	468	-7	124630	30797	0	1	0	0	50	10	4959450	0.077586	1
PPP1R2	762316	331	42	160577	36565	0	1	0	0	50	9	6137976	0.0782678	1
TMEM160	1175364	207	35	131428	47483	0	2	0	0	50	6	5631216	0.0782916	1
PCDHGA4	NaN	NaN	NaN	664247	216403	0	3	0	0	50	9	11686895	0.0787791	1
ZNF383	228048	984	-52	361530	85284	0	2	0	0	50	10	5600625	0.0793284	1
ANGPTL3	NaN	NaN	NaN	350818	84563	0	1	0	0	50	9	11555055	0.0796723	1
ZNF714	164756	1079	-42	417150	101043	0	2	0	0	50	19	5823723	0.079691	1
IL1RAPL1	11003	NaN	14	523549	135548	0	3	0	0	22	4	3323604	0.0800145	1
PLA1A	288657	595	42	342166	94451	0	3	0	0	50	9	5392771	0.0802402	1
FOXI1	94287	650	24	273362	79825	0	2	0	0	50	2	5986566	0.0805488	1
OR4N2	275024	858	-57	218257	66950	0	2	0	0	50	4	5272879	0.080591	1
TSSK3	1529661	216	41	195906	55311	0	1	0	0	50	8	6793159	0.0809821	1
KRCC1	169985	543	5	196524	45732	0	1	0	0	50	7	5861421	0.081016	1
PAFAH1B2	426428	228	46	227321	57577	0	1	0	0	50	3	5010229	0.0819688	1
CD37	2183690	309	30	210017	60049	0	2	0	0	50	5	6250349	0.0823016	1
MS4A14	433906	899	24	499241	136063	0	3	0	0	50	5	5297393	0.0823586	1
RAG1AP1	1801444	194	32	171495	41097	0	1	0	0	50	7	5768000	0.083007	1
COL1A2	461036	499	-14	993950	336295	0	6	1	0	50	8	6730947	0.0832422	1
FERMT3	1602391	278	57	494400	142140	0	2	0	0	50	4	6036521	0.0833904	1
ST8SIA4	24350	1122	36	266461	72821	0	1	0	0	50	5	6758654	0.0836665	1
ASPHD1	NaN	NaN	NaN	270684	94245	0	1	0	0	50	9	11564737	0.0839497	1
ABCB1	287293	822	0	954913	265946	0	5	2	0	50	5	5718457	0.0839698	1
PCDHGA5	NaN	NaN	NaN	661157	211768	0	3	0	0	50	9	11682260	0.0841605	1
PEG3	NaN	NaN	NaN	1084693	275216	0	3	2	0	50	11	11745708	0.0845383	1
C1orf51	1213150	197	38	277173	85593	0	1	0	0	50	3	6096570	0.0847546	1
NOVA2	866240	261	42	340518	120819	0	2	0	0	50	11	7877028	0.0850566	1
ANKRD31	NaN	NaN	NaN	1413984	352878	0	2	0	0	50	9	11823370	0.085231	1
PRPSAP2	792064	224	1	280057	75293	0	1	0	0	50	3	5971837	0.0852787	1
LDLRAD3	240340	434	-10	256470	71070	0	2	0	0	50	4	6599519	0.0853245	1
CARD17	NaN	NaN	NaN	83327	23278	0	1	0	0	50	9	11493770	0.0854261	1
FAM192A	731638	149	48	194258	49543	0	2	0	0	50	5	4995088	0.0854816	1
CCDC23	820426	426	30	52839	11742	0	1	0	0	21	1	2861443	0.0855995	1
AES	1092464	195	30	204455	58195	0	1	0	0	50	4	5472081	0.0859049	1
SLC10A1	610490	333	47	252968	76426	0	1	0	0	50	4	5787570	0.0861948	1
ARL6IP6	275277	716	6	162843	51294	0	1	0	0	50	7	5843808	0.0872127	1
TAS2R10	408176	517	12	224746	60770	0	2	0	0	50	6	5509058	0.0885677	1
RGS7	134467	834	-27	383366	90022	0	3	0	0	50	9	5711865	0.0886365	1
XRCC4	230543	717	8	258324	62727	0	1	0	0	50	5	6042392	0.0886981	1
AFTPH	532219	332	21	694941	185709	0	2	0	0	50	4	6537307	0.0888231	1
FAM196A	92819	848	-36	346595	102073	0	3	0	0	50	9	5818882	0.0896399	1
KCTD4	613630	276	60	189211	51809	0	2	0	0	50	8	5588368	0.0899925	1
C1orf228	NaN	NaN	NaN	331042	91361	0	1	0	0	50	9	11561853	0.0904863	1
LYRM7	312101	294	34	83018	19879	0	1	0	0	50	3	5279162	0.0910315	1
EFNA3	1696720	214	44	175718	51397	0	1	0	0	50	9	6940449	0.091416	1
TMEM233	NaN	NaN	NaN	81988	22454	0	1	0	0	50	9	11492946	0.0914548	1
UGT2B4	18715	1044	-22	392945	104236	0	3	0	0	50	15	7450711	0.0917968	1
DTWD2	305376	554	8	221141	62830	0	2	0	0	50	7	6970525	0.0919357	1
GIMAP7	563029	671	24	223613	56650	0	2	0	0	50	5	5240331	0.0919956	1
TIMM50	1410725	230	39	332793	103206	0	2	0	0	50	3	8015872	0.0924474	1
GBAS	760564	642	11	222789	55002	0	2	0	0	50	7	6667396	0.0927014	1
DOCK5	178665	512	14	1432936	364517	0	3	0	0	50	5	6881739	0.0931276	1
MED25	1673246	205	37	539823	175821	0	2	0	0	50	4	6094510	0.0937019	1
EMG1	2704950	211	47	180765	52221	0	1	0	0	50	13	7696572	0.094088	1
DEFB126	215351	430	25	83121	23175	0	1	0	0	50	2	4997663	0.0956236	1
FMN1	238197	520	5	883740	245655	0	3	1	0	50	5	5756773	0.0959189	1
TIGIT	369332	614	19	178396	53045	0	2	0	0	50	9	5880682	0.0961422	1
TRMT1	1948449	221	41	485851	146363	0	3	1	0	50	5	6205132	0.0962379	1
PDCD2L	689668	292	2	267697	73748	0	2	0	0	50	8	8496573	0.0964535	1
TCHH	527465	349	35	1446017	357307	0	5	1	0	50	6	6247877	0.0966224	1
MLANA	337967	183	27	90331	24926	0	1	0	0	50	5	7756003	0.0971576	1
MRPL39	533414	822	75	282220	73130	0	2	0	0	50	5	6497858	0.0973961	1
WDR3	204177	596	-5	717704	189520	0	3	0	0	50	8	5702595	0.0976234	1
TPM3	2028928	185	35	316416	77559	0	2	0	0	50	1	4906405	0.0986127	1
PSG5	307971	178	-25	246067	71585	0	1	0	0	50	6	6171451	0.0992852	1
ACER1	943949	407	31	200026	52427	0	1	0	0	50	6	5232091	0.0993996	1
OTOL1	236814	792	-13	345153	101043	0	4	0	0	50	15	5429027	0.0995091	1
TMEM144	135911	684	-9	265019	69319	0	1	0	0	50	12	8760253	0.100062	1
LEO1	575343	136	34	513146	119377	0	2	1	0	50	5	5303470	0.100226	1
LIN7A	27634	987	-4	172319	50161	0	1	0	0	50	8	5179561	0.101135	1
ILKAP	388991	248	29	297979	79928	0	2	0	0	50	6	7972715	0.101208	1
C20orf26	228680	750	-3	941008	248642	0	3	0	0	50	5	6103368	0.101287	1
TEX9	208204	604	13	308176	70658	0	1	0	0	50	3	5518225	0.101629	1
NR1I3	731911	229	39	296331	81576	0	1	0	0	50	5	6879679	0.101725	1
CEACAM21	1044508	451	31	217536	62418	0	1	0	0	50	7	5867395	0.10176	1
CREG1	481959	506	15	157693	51500	0	1	0	0	50	8	5785819	0.101795	1
FANCM	234454	565	8	1536760	390473	0	4	0	0	49	4	6616823	0.101994	1
S100A2	1454773	186	26	74881	18437	0	1	0	0	50	5	5606187	0.102723	1
CARD18	46073	568	-18	70246	16892	0	1	0	0	50	6	5659129	0.102794	1
PLA2G2F	567393	501	23	160371	41715	0	2	0	0	50	9	5059051	0.102913	1
AFG3L2	492344	214	26	593589	165933	0	4	1	0	50	9	7338750	0.103862	1
ABHD10	239044	250	10	225673	64478	0	2	0	0	50	7	6104295	0.104052	1
HMGCR	357296	490	17	663835	183752	0	3	0	0	50	6	7169521	0.104668	1
GPR34	531498	NaN	45	278821	77765	0	1	0	0	50	8	7228540	0.104957	1
SIGLEC6	328446	627	-26	340930	98777	0	2	0	0	50	3	6383425	0.105215	1
MAGEA10	191719	NaN	-20	267388	77456	0	1	0	0	50	7	6640410	0.105271	1
INPP1	682366	401	33	293859	83121	0	2	0	0	50	4	5709084	0.105567	1
FSD1L	NaN	NaN	NaN	432394	104648	0	1	0	0	50	9	11575140	0.105985	1
NUP43	425807	234	39	285825	76632	0	2	0	0	50	3	5076664	0.106053	1
NKAPL	273319	502	35	295919	78280	0	2	0	0	50	2	5123941	0.106633	1
OR6S1	709113	577	11	231338	76426	0	1	0	0	50	10	7125849	0.107781	1
APBB1IP	236125	536	19	494400	139359	0	4	0	0	50	11	5634306	0.108013	1
POTEC	NaN	NaN	NaN	417047	98674	0	2	0	0	50	9	11569166	0.108613	1
UPK3A	439942	277	32	207751	66023	0	2	0	0	50	8	6104398	0.108667	1
LAYN	418517	326	21	280263	74778	0	1	0	0	50	5	6086888	0.109033	1
ADAMTS20	126632	906	-21	1456008	362148	0	4	0	0	50	7	6162078	0.109289	1
CPB2	354901	679	53	326407	79619	0	2	0	0	50	2	5031756	0.109686	1
PCDHA11	NaN	NaN	NaN	679079	217330	0	2	1	0	50	10	11687822	0.110085	1
NDRG2	1005555	429	4	283868	79516	0	1	0	0	50	3	5130533	0.110914	1
SCYL3	181109	624	5	552286	152543	0	3	0	0	50	7	6098527	0.111274	1
SUN1	642960	310	29	628712	178087	0	3	0	0	50	5	6802532	0.11136	1
ZNF436	1032187	163	25	353702	86623	0	2	0	0	50	3	6134886	0.112055	1
C6orf126	621095	404	34	76426	20909	0	1	0	0	50	5	6436161	0.112283	1
CYSLTR1	486217	NaN	-9	247715	67465	0	1	0	0	50	8	5900767	0.112328	1
C9orf171	1522970	492	36	234943	70658	0	2	0	0	50	8	7565350	0.112702	1
DKK2	48475	1014	-18	191992	52736	0	1	0	0	50	9	5911479	0.112918	1
HAVCR1	138350	1207	11	265946	82297	0	2	0	0	50	6	6086064	0.113074	1
RNF113A	772178	NaN	38	252659	66847	0	1	0	0	50	6	6536586	0.113468	1
ST6GALNAC3	259709	989	-11	232162	60152	0	2	0	0	50	9	6261679	0.114056	1
PI4K2B	218037	523	28	363693	94245	0	2	0	0	50	3	6341298	0.114063	1
MAN1A1	105366	702	6	485130	134724	0	2	0	0	50	11	7839124	0.11424	1
PKIA	46989	984	-2	58298	15553	0	1	0	0	50	9	5195835	0.114246	1
HMSD	114875	671	26	106296	27192	0	1	0	0	50	3	5687763	0.114477	1
ZNF93	525535	761	-55	465869	113506	0	3	0	0	50	7	4731820	0.114687	1
DHPS	1975767	409	1	276864	77250	0	2	0	0	50	8	8051716	0.114821	1
OSR2	113665	228	33	231544	61079	0	2	0	0	50	6	5747297	0.114931	1
OR1L1	409923	553	12	221759	65920	0	2	0	0	50	7	4889307	0.116306	1
ECHS1	386585	472	13	221141	57886	0	1	0	0	50	7	5703419	0.116936	1
C9orf57	NaN	NaN	NaN	124321	31415	0	1	0	0	50	9	11501907	0.117125	1
LMO7	197158	342	46	1292547	328467	0	3	0	0	50	2	5592076	0.117415	1
CP	388273	312	10	809889	200541	0	2	0	0	50	4	6536689	0.117543	1
PVRIG	1465817	204	59	228557	79516	0	1	0	0	50	5	5420993	0.117717	1
RDH11	479937	260	39	234943	68804	0	1	1	0	50	6	5161227	0.117986	1
CPSF4	1327454	288	60	208369	50573	0	2	0	0	50	6	4983037	0.118079	1
RFC3	84617	580	33	280572	72924	0	2	0	0	50	7	6368593	0.118383	1
DRAM2	376648	708	13	201056	55105	0	1	0	0	50	13	6422771	0.118723	1
ADAM29	49942	889	-36	603374	157693	0	3	1	0	50	11	5364755	0.119285	1
GIPC3	2160126	269	39	227939	69010	0	1	0	0	50	6	6306999	0.119495	1
ERN1	1464674	379	16	728004	204558	0	4	0	0	50	7	7066418	0.11973	1
GRIK2	10349	1062	-25	720691	195185	0	5	0	0	38	19	6301128	0.119781	1
OXSR1	301294	386	31	402318	108150	0	2	0	0	50	3	6416694	0.119783	1
PTEN	259678	300	34	311884	72512	0	2	0	0	50	4	5276690	0.120164	1
ARHGAP28	241496	281	-28	469062	122364	0	2	0	0	50	12	6808609	0.120359	1
ZNF187	273319	502	35	360191	88168	0	2	0	0	50	2	5123941	0.120566	1
C1orf129	385644	965	-9	687319	176027	0	4	0	0	50	7	5489591	0.120676	1
COX6C	282641	537	29	58504	15656	0	1	0	0	50	9	6269610	0.121158	1
NRXN3	21523	905	-32	872719	239063	0	6	1	0	50	12	4966763	0.121245	1
OR2T35	141426	710	-10	228248	72100	0	1	0	0	50	16	8681458	0.121371	1
LASS3	239951	474	-31	297361	70658	0	1	0	0	50	7	6483129	0.121889	1
CHCHD1	1009357	191	42	88786	24617	0	1	0	0	50	4	7106794	0.121938	1
CA2	100997	1460	-18	197348	52015	0	1	0	0	50	11	5806831	0.122035	1
TRPA1	19123	936	29	858917	211459	0	3	0	0	50	8	6068348	0.122234	1
ZNF414	726124	214	1	281911	92906	0	1	0	0	50	4	6496828	0.122385	1
ASTN1	6547	940	-9	962535	266358	0	5	1	0	50	14	7478418	0.122513	1
RECQL5	1912060	198	37	751282	217433	0	4	0	0	50	6	6884417	0.122762	1
TMEM200A	126083	954	23	354835	102485	0	2	0	0	50	4	6274451	0.12278	1
OR1L3	409923	553	12	231544	69422	0	1	0	0	50	7	4889307	0.122974	1
CXorf30	NaN	NaN	NaN	482864	122158	0	2	0	0	50	9	11592650	0.123115	1
ASCC2	849790	182	33	573401	152749	0	2	0	0	50	8	7235853	0.123272	1
TADA1	258555	773	-7	250702	69422	0	2	0	0	50	10	7037990	0.123303	1
LSM3	303635	258	39	77868	21321	0	1	0	0	50	4	4935760	0.123898	1
PHC3	396500	426	32	725738	215476	0	2	1	0	50	9	5784274	0.124006	1
SEC61B	203560	410	37	71379	22866	0	1	0	0	50	5	6011286	0.124191	1
GIMAP8	557261	584	38	488941	133385	0	2	1	0	50	2	6950234	0.124208	1
RTL1	356726	585	-24	969951	291078	0	4	0	0	50	2	6218213	0.124249	1
KDM6A	59340	NaN	36	1051321	282941	0	3	0	0	41	8	5509882	0.124428	1
ACSM5	181483	823	6	429304	124424	0	2	0	0	50	8	5311813	0.124461	1
ZNF568	265140	1008	-41	489044	113815	0	3	0	0	50	10	5918895	0.124527	1
PYGB	607993	348	-8	632626	173246	0	3	0	0	50	3	5484132	0.124576	1
XBP1	571394	219	-10	295507	67568	0	1	0	0	50	6	6607038	0.124719	1
LCE2C	169158	818	24	81267	22866	0	1	0	0	50	5	5839791	0.124734	1
WNT5A	28683	425	20	281808	76323	0	2	0	0	50	4	5806110	0.124961	1
KRT40	977588	404	10	320742	88065	0	1	0	0	50	1	4130609	0.125058	1
CDH7	4645	524	-49	579993	161607	0	4	1	0	50	10	6495489	0.12537	1
ELOF1	1152381	272	31	65405	16171	0	1	0	0	50	6	5669017	0.125594	1
C15orf23	872646	184	42	252968	63448	0	2	0	0	50	7	5888716	0.125603	1
DUSP6	236331	448	-23	275731	80855	0	1	0	0	50	10	8837194	0.125875	1
TMEM232	NaN	NaN	NaN	502846	123188	0	1	0	0	50	9	11593680	0.126033	1
UNC93A	254009	704	1	331969	101249	0	2	0	0	50	6	7250788	0.126228	1
MDM4	420144	185	39	373066	94451	0	2	0	0	50	3	5574566	0.126442	1
NCOA2	265128	742	35	1092521	291490	0	3	1	0	50	1	6281455	0.126613	1
DSCC1	294228	677	12	300554	74572	0	2	0	0	50	5	5603406	0.126907	1
C17orf105	NaN	NaN	NaN	128750	30385	0	1	0	0	50	9	11500877	0.127117	1
CNTNAP5	1260	1308	-14	978191	261826	0	7	2	0	50	16	6825295	0.127179	1
SPOP	943930	348	28	285825	72924	0	2	0	0	50	5	5451481	0.127318	1
CEACAM6	1341589	499	16	250290	75705	0	2	0	0	50	7	5640795	0.127946	1
LCE3E	285984	752	17	67774	19673	0	1	0	0	50	8	6537719	0.127977	1
CDH6	133952	902	-26	582774	162843	0	4	2	0	33	9	3893297	0.128355	1
SLCO4C1	36388	870	-5	535600	151307	0	2	0	0	50	9	6219037	0.128546	1
PHAX	235652	347	15	296743	74984	0	2	0	0	50	5	5477025	0.128781	1
LZIC	757819	183	29	148423	36050	0	1	0	0	50	3	6589116	0.12893	1
LCE1D	64902	818	18	84769	23690	0	1	0	0	50	5	5981622	0.128966	1
C6orf103	NaN	NaN	NaN	1266591	323523	0	4	0	0	50	9	11794015	0.129308	1
SAT2	2069567	213	34	130913	33784	0	1	0	0	50	1	5337975	0.129359	1
SSX2IP	335727	572	-6	475551	110622	0	2	1	0	50	7	4632013	0.129821	1
NDE1	495419	283	26	287679	74469	0	1	0	0	50	5	5856271	0.130113	1
UCP2	533576	196	41	224231	70555	0	1	0	0	50	5	4652407	0.13012	1
SYNPO2	267272	589	2	924116	284074	0	3	0	0	50	5	5760584	0.130228	1
MMP9	630342	381	51	517678	154088	0	3	0	0	50	6	6440178	0.130348	1
HIST1H2AD	NaN	NaN	NaN	91052	31003	0	1	0	0	50	9	11501495	0.130763	1
RLN3	1013197	231	32	102073	32342	0	1	0	0	50	3	6236238	0.130975	1
CCL15	779228	525	19	86829	22557	0	1	0	0	50	7	6179485	0.131318	1
APBA2	161108	927	-21	559496	150586	0	3	0	0	50	7	6520209	0.131366	1
CDH19	6200	1015	-45	577727	151204	0	4	0	0	50	14	5941555	0.131398	1
OR5B17	475497	835	-29	224437	66950	0	2	0	0	50	8	4722035	0.131409	1
GXYLT1	172471	684	-9	330630	86829	0	1	0	0	50	9	8579591	0.131604	1
OR10Z1	179404	940	1	220626	70143	0	2	0	0	50	14	6648238	0.131836	1
CCT8L2	107592	852	-83	387692	129574	0	3	0	0	34	7	4239480	0.132606	1
VWC2L	52906	1018	-1	169332	41097	0	2	0	0	50	18	6547092	0.132625	1
TNFRSF19	181889	614	32	317652	88683	0	1	0	0	50	4	5557983	0.132667	1
PAQR3	170032	699	18	232574	62830	0	1	0	0	50	7	5060184	0.132686	1
PFKFB2	434877	155	24	401494	105884	0	2	0	0	50	5	7662067	0.1328	1
ZKSCAN1	1503181	254	41	415914	113094	0	2	0	0	50	5	7876513	0.132983	1
HOXD12	242935	874	15	189314	63139	0	1	1	0	42	5	4513357	0.133094	1
CNDP1	162886	941	13	377392	107120	0	1	0	0	50	5	7228128	0.134803	1
CCT4	688730	226	34	398610	118038	0	2	0	0	50	3	5937847	0.135531	1
FCRLB	598281	504	20	302511	100116	0	2	0	0	50	11	5410693	0.135711	1
CKLF	688682	214	-1	116184	33372	0	1	0	0	50	4	6298965	0.135742	1
DNASE1L2	2179404	224	39	218772	66744	0	2	0	0	50	6	5649756	0.136124	1
ANKRD30B	NaN	NaN	NaN	1074290	260281	0	3	0	0	50	9	11730773	0.136195	1
SELL	293592	597	13	298803	68907	0	1	0	0	50	6	5404410	0.136587	1
CFHR4	211450	853	-31	252144	62418	0	2	0	0	50	10	5906947	0.136723	1
DIAPH3	80757	890	22	919584	226806	0	2	1	0	50	4	6990301	0.136748	1
CRTC2	2028800	222	34	498108	161916	0	2	0	0	50	0	5289668	0.137085	1
SUFU	872436	165	36	362663	103000	0	1	0	0	50	3	5885523	0.137238	1
RFX8	NaN	NaN	NaN	359985	93009	0	2	1	0	32	5	6133959	0.137262	1
THSD7B	11902	824	-16	1184603	310030	0	4	1	0	50	12	6578507	0.137668	1
PHF5A	1480984	187	73	86829	20394	0	1	0	0	50	4	4785689	0.137706	1
MRGPRX1	561250	695	15	226291	73748	0	2	0	0	50	9	5673034	0.137724	1
P2RX5	504736	354	20	319609	86726	0	2	0	0	50	6	6768851	0.137935	1
ZDHHC2	223323	568	3	286134	69834	0	2	0	0	50	6	5405440	0.137946	1
THAP11	1039476	143	49	221759	70246	0	1	0	0	50	7	5858537	0.138335	1
CRISP2	67596	1248	-6	189005	45835	0	2	0	0	50	12	5060596	0.138433	1
RPL36AL	563227	409	-4	80237	20806	0	1	0	0	50	8	5842675	0.138877	1
C4orf45	155458	337	10	143994	34917	0	1	0	0	50	3	6131590	0.138877	1
HNRNPH3	615189	250	20	264401	68392	0	1	0	0	50	7	5643164	0.139112	1
PLG	181774	624	-9	613468	161195	0	2	1	0	50	10	7788242	0.139387	1
RGS13	306250	526	-13	126381	26883	0	1	0	0	50	5	6474477	0.139805	1
CSTF2T	NaN	NaN	NaN	433115	139462	0	2	1	0	50	10	11609954	0.139817	1
C11orf58	466700	635	-21	142655	32857	0	1	0	0	50	1	5066673	0.140082	1
PLK2	125347	446	5	517060	134930	0	2	1	0	50	6	4786822	0.140212	1
MAGEE2	117293	NaN	-10	379864	105884	0	2	0	0	50	7	7794937	0.140213	1
FAM90A1	172474	438	26	330321	105678	0	2	0	0	50	4	5905299	0.140433	1
TMEM136	290558	173	28	111961	28634	0	1	0	0	50	6	7115240	0.140975	1
MRPS15	581032	347	31	195597	52839	0	2	1	0	23	3	3031908	0.141795	1
MATN3	501661	150	25	357616	103103	0	2	0	0	50	4	6246126	0.141839	1
PON3	135737	327	-2	267903	72306	0	2	0	0	50	11	6668117	0.142024	1
CST2	159399	889	-45	105369	29355	0	1	1	0	30	8	2423693	0.142107	1
OR52E8	203856	922	-5	224849	69319	0	2	0	0	50	9	4920413	0.142283	1
C8B	38776	713	-12	448153	114845	0	3	0	0	50	19	8594423	0.142326	1
C11orf34	NaN	NaN	NaN	155324	41200	0	1	0	0	50	9	11511692	0.142355	1
SLC30A8	496501	456	8	277997	76117	0	2	0	0	50	9	6347478	0.142701	1
PTPRQ	NaN	NaN	NaN	1598869	424463	0	5	2	0	50	11	11894955	0.142972	1
WDR33	605495	187	43	1084487	306631	0	3	0	0	50	5	6377451	0.143216	1
HIPK2	545030	522	37	872513	256264	0	3	0	0	50	5	8076951	0.143266	1
CRADD	375586	385	13	143994	43878	0	1	0	0	50	3	7107618	0.143858	1
SLC7A1	222765	467	9	458350	139256	0	2	0	0	50	2	6135607	0.143897	1
OR51S1	66543	987	-3	223922	76117	0	1	0	0	50	9	5085110	0.1439	1
C22orf32	1321127	363	65	78177	25029	0	1	0	0	50	3	4550643	0.144014	1
PIGB	243817	487	11	421270	107429	0	2	1	0	50	3	5625654	0.144287	1
CLDN20	NaN	NaN	NaN	155324	48616	0	1	0	0	50	9	11519108	0.144678	1
OR4K1	420010	827	-51	226600	63860	0	2	0	0	50	9	4824211	0.144916	1
PPY	920082	241	29	69422	22660	0	1	0	0	50	7	5052665	0.145238	1
RANBP3L	213853	402	5	378525	93936	0	1	0	0	50	4	5502569	0.145323	1
GNS	441663	484	28	415502	113197	0	1	0	0	50	4	6507231	0.145383	1
SF3B14	243145	226	33	96820	23690	0	1	0	0	50	5	5230649	0.145418	1
METRNL	222738	483	14	220523	72409	0	2	0	0	50	5	5059978	0.145517	1
ZNF675	451758	1464	-69	430437	100734	0	3	0	0	50	36	7902881	0.145751	1
PDE8A	393930	366	27	629948	165418	0	2	1	0	50	6	5835259	0.14577	1
CDK20	207783	628	5	279130	63242	0	2	0	0	50	7	6195553	0.146187	1
NLGN4X	13333	NaN	-22	592971	169332	0	4	0	0	50	17	7981161	0.146375	1
DSTN	568191	347	-5	126587	31003	0	1	0	0	50	4	5758009	0.146564	1
NAA40	1322584	277	42	185297	43981	0	1	0	0	50	2	7752501	0.146898	1
SIGLEC8	393294	583	17	358234	113300	0	2	0	0	50	6	6777606	0.147048	1
TGDS	149137	803	14	273465	65508	0	2	0	0	50	7	5041747	0.147172	1
TTLL7	157542	957	-14	676298	170362	0	3	0	0	50	5	5475892	0.147241	1
NOM1	386240	474	22	634789	176336	0	2	0	0	50	9	8436833	0.147399	1
TSPAN12	106040	717	3	232265	60049	0	2	0	0	50	13	6123247	0.147701	1
CYP2R1	353856	596	-13	369255	101043	0	2	0	0	50	2	4503572	0.148092	1
URM1	1928973	188	64	125248	37286	0	1	0	0	50	4	6875353	0.148152	1
ZCCHC10	654533	223	38	130089	32754	0	1	0	0	50	6	7200833	0.148314	1
LETM2	841740	381	49	294889	83018	0	2	0	0	50	11	7312176	0.148881	1
2013-09-10	191347	329	22	350612	83533	0	1	0	0	50	5	5591973	0.14941	1
SVOPL	256342	480	9	365032	109283	0	2	0	0	50	4	5910758	0.149561	1
OOEP	732413	446	18	109180	32342	0	1	0	0	50	3	5852048	0.149571	1
MYLK3	443420	253	-10	596782	178190	0	3	0	0	50	7	6192669	0.149623	1
B3GNT2	316454	412	38	292005	78177	0	2	1	0	28	1	3098549	0.14967	1
SHF	667418	544	27	310751	90949	0	1	0	0	50	9	7981161	0.149731	1
EMP3	1478750	217	36	122570	35020	0	1	0	0	50	7	9049683	0.149882	1
FAM129A	349492	479	3	692675	184576	0	3	0	0	50	6	6234590	0.149902	1
RBX1	1044535	269	43	87447	19158	0	1	0	0	50	8	6801914	0.150128	1
PRDM9	15618	1069	-19	667955	174070	0	6	1	0	50	18	5606908	0.150291	1
CALM2	811122	132	35	119171	26059	0	1	0	0	50	5	5697136	0.150583	1
PPRC1	1029829	187	42	1168947	391194	0	4	1	0	50	4	6800060	0.150636	1
UHMK1	334603	248	3	324141	89301	0	1	0	0	50	7	6562954	0.150768	1
SERPINB4	174293	370	-5	298597	72512	0	1	0	0	50	10	6443680	0.151228	1
PLCXD3	219266	928	-15	238239	63345	0	2	0	0	50	10	5394831	0.151363	1
C4orf37	69244	1096	-24	346286	93112	0	2	0	0	50	25	7531154	0.151425	1
LEPROT	239577	511	-3	98056	28016	0	1	0	0	50	6	5809200	0.151649	1
COPS8	336171	411	17	160577	42745	0	1	0	0	50	3	6739187	0.151845	1
IL21R	228256	597	36	393357	116184	0	2	0	0	50	3	5602994	0.151931	1
IDH3B	792941	450	48	329394	92082	0	2	0	0	50	8	7363367	0.15222	1
CLNK	214087	1111	17	340724	79207	0	2	0	0	50	5	5376497	0.152297	1
PTGIR	1139694	347	28	267182	94039	0	1	0	0	50	6	6180206	0.152341	1
LHCGR	75021	934	-16	514073	147805	0	2	0	0	50	11	6248392	0.152702	1
TPRKB	978005	466	31	132664	35432	0	1	0	0	50	6	6424831	0.152715	1
ZNF761	361546	876	-58	562483	134003	0	3	1	0	50	8	5519152	0.152729	1
OR10T2	135429	902	5	221141	70246	0	2	0	0	50	10	4774771	0.153394	1
GPR22	500763	753	12	313532	90022	0	2	0	0	50	9	6329350	0.153691	1
WDR38	1125524	207	41	233810	68701	0	1	0	0	50	8	5444580	0.153777	1
UBE2V2	890573	464	31	111240	28428	0	1	0	0	50	6	6376936	0.154184	1
PTPRR	157760	458	-26	493370	132664	0	3	0	0	50	15	7502932	0.154365	1
TMEM90B	178967	927	-37	189726	54075	0	2	0	0	50	9	4521803	0.154468	1
C3orf20	540760	510	41	665380	190859	0	2	0	0	50	8	7029544	0.154519	1
CHRNA2	326685	448	42	381924	115566	0	2	0	0	50	4	6174438	0.154592	1
C5orf34	490107	369	10	481628	125557	0	2	0	0	50	8	8919697	0.155105	1
SPATA24	NaN	NaN	NaN	161195	37183	0	1	0	0	50	9	11507675	0.155152	1
DACH2	49531	NaN	-32	447638	125557	0	4	0	0	50	17	6321007	0.155329	1
RTKN2	111669	382	9	462985	116699	0	2	0	0	50	4	6477773	0.155345	1
PRAMEF12	141239	571	18	346080	105678	0	2	0	0	50	4	5092423	0.155565	1
TYROBP	1060028	321	47	84666	26574	0	1	0	0	50	5	5583321	0.155645	1
CXorf61	82720	NaN	4	83121	24411	0	1	0	0	50	13	7730356	0.155654	1
NUFIP1	685617	360	32	376877	94657	0	2	0	0	50	7	7162002	0.157157	1
TFPI2	228127	480	-12	178396	45938	0	1	0	0	50	1	6097085	0.157497	1
HIST3H2A	626588	351	7	91052	31621	0	1	0	0	50	9	8289337	0.158061	1
MDM2	541243	228	32	381203	92803	0	2	0	0	50	5	5634821	0.158366	1
PCOLCE2	398812	422	15	310957	84563	0	2	0	0	48	5	5112920	0.158538	1
OR6K3	175690	966	2	227012	65302	0	2	0	0	50	15	6194008	0.158862	1
RASGRF2	214755	766	29	931017	248745	0	3	0	0	50	7	6063404	0.159215	1
MCF2	68546	NaN	-2	801443	187048	0	3	1	0	50	10	5684570	0.15938	1
C20orf79	256301	699	4	114330	32136	0	1	0	0	50	7	6480863	0.160215	1
ZC3H6	593451	449	24	881371	235355	0	3	1	0	50	4	5977502	0.160453	1
ATP13A3	324325	269	27	931944	243801	0	4	1	0	50	8	7478109	0.160625	1
KRTAP1-5	977588	404	10	129780	33063	0	1	0	0	50	1	4130609	0.161455	1
C9	168073	424	-8	424257	107841	0	2	0	0	50	4	5814144	0.161651	1
KCND2	49438	962	7	457114	134003	0	5	1	0	14	4	2335834	0.161865	1
TSPYL5	387608	610	-13	294889	92597	0	1	0	0	50	3	4555896	0.161882	1
DDIT3	1347795	303	44	124321	35741	0	1	0	0	50	8	8568467	0.162031	1
FABP4	191177	595	1	102176	25441	0	1	0	0	50	8	5910243	0.162264	1
FAM24B	290558	619	14	70761	19776	0	1	0	0	18	1	2091930	0.162497	1
LOC100287718	NaN	NaN	NaN	166345	45320	0	1	0	0	50	9	11515812	0.162533	1
FABP1	180956	612	6	99704	23896	0	1	0	0	50	6	5136404	0.163171	1
CFP	775214	NaN	38	347831	99601	0	2	0	0	50	6	6816849	0.163297	1
DPYD	64696	807	-6	775796	215167	0	4	0	0	50	14	5972146	0.163332	1
UQCRB	217849	671	12	88374	19158	0	1	0	0	50	12	7200730	0.163462	1
MBOAT1	127205	592	1	372551	102073	0	2	1	0	50	8	7178070	0.16371	1
DEFA5	124400	715	-3	68392	21527	0	1	0	0	50	9	5273600	0.164607	1
PSCA	384374	412	23	85181	24514	0	1	0	0	50	9	6766585	0.165709	1
KRTAP1-1	977588	404	10	131222	34402	0	1	0	0	50	1	4130609	0.165723	1
NCKAP1L	643138	151	35	853767	229587	0	3	0	0	50	4	5974412	0.165756	1
ASPG	622747	468	20	419313	138123	0	2	0	0	50	10	5803329	0.166125	1
AGRP	1082466	153	49	97026	30591	0	1	0	0	50	6	6191536	0.16689	1
SLC37A1	440393	284	67	402112	115154	0	1	0	0	50	5	6595502	0.166982	1
C2orf57	994385	202	43	278409	89301	0	2	0	0	50	10	6539058	0.167122	1
TNNC1	1078407	229	62	129265	27707	0	1	0	0	50	4	6045585	0.167449	1
UBE2T	813304	325	32	151822	39140	0	1	0	0	50	4	6187313	0.167473	1
RASGEF1A	424273	492	-11	366680	94966	0	2	1	0	50	8	7396224	0.167496	1
OR4K15	420010	827	-51	245243	77662	0	2	0	0	50	9	4824211	0.167548	1
CCDC135	712945	168	34	663011	169126	0	3	1	0	50	6	6177837	0.167582	1
CCDC152	NaN	NaN	NaN	205073	41818	0	1	0	0	50	9	11512310	0.167589	1
KCNA2	479017	640	21	361221	102279	0	2	1	0	50	5	5432529	0.167765	1
CPA5	422275	212	28	342269	77662	0	1	0	0	50	8	7025836	0.168305	1
MRP63	447305	240	43	74984	21733	0	1	0	0	50	5	5480733	0.168383	1
C4orf7	191457	928	7	65714	18334	0	1	0	0	50	15	6281455	0.16873	1
HLF	147479	526	-54	216918	61182	0	1	0	0	50	9	4874887	0.168929	1
MLX	1884163	177	38	226909	59534	0	2	1	0	17	4	1788801	0.169035	1
NANOS3	754888	241	31	134827	45320	0	1	0	0	50	2	5762438	0.169208	1
ZNF837	NaN	NaN	NaN	370594	123806	0	2	0	0	50	9	11594298	0.169461	1
CACNA2D4	240778	593	28	867672	232986	0	3	0	0	50	4	6581494	0.169539	1
LOH12CR1	707022	279	27	147187	39140	0	1	0	0	50	5	7821305	0.169557	1
SELT	370681	397	34	149453	39037	0	1	0	0	50	3	5743486	0.169803	1
EIF3H	483437	504	11	269139	67362	0	1	0	0	50	10	5824547	0.169917	1
XKR6	125681	704	26	454127	144097	0	1	0	0	50	11	13118183	0.170102	1
NOVA1	15854	883	-41	365650	119171	0	2	0	0	50	13	4867574	0.170121	1
BCAS1	163555	415	2	432806	123085	0	2	0	0	50	4	6036418	0.170153	1
STK40	636943	212	28	324244	92288	0	1	0	0	50	6	6063610	0.170212	1
MTF2	611888	391	16	453818	114124	0	1	0	0	50	4	5927238	0.170261	1
SOD1	268523	621	34	116596	32033	0	1	0	0	50	3	4532515	0.170775	1
TGFB1	1193025	249	33	283250	86623	0	2	0	0	50	4	4777964	0.170934	1
OSR1	63105	842	-9	190653	59328	0	2	0	0	50	22	8358862	0.171428	1
SPRY2	44501	729	60	226806	67362	0	1	0	0	50	0	5794265	0.17167	1
HSPB11	467936	174	27	114227	26986	0	1	0	0	50	9	6538234	0.171739	1
KRTAP21-1	30244	1055	-70	56856	16686	0	1	0	0	50	11	4175311	0.17182	1
GPBP1	177326	375	19	368019	91464	0	1	0	0	50	6	5907050	0.172598	1
RAB40C	1115707	213	39	209502	59328	0	2	0	0	50	8	4909804	0.172802	1
LRRC23	2704950	211	47	301584	82503	0	1	0	0	50	13	7696572	0.173063	1
KILLIN	NaN	NaN	NaN	123806	42127	0	1	0	0	50	9	11512619	0.174042	1
TMEM204	1366033	256	35	160165	53354	0	1	0	0	50	3	7652282	0.174179	1
LIPI	95960	991	-18	368740	89816	0	1	0	0	50	8	6077309	0.174483	1
OBP2A	327501	539	37	131943	34299	0	1	0	0	50	3	5460751	0.174578	1
EIF1AX	262207	NaN	37	116802	25029	0	1	0	0	50	6	5597741	0.174997	1
PCBP3	724898	611	38	281602	79310	0	1	0	0	50	9	5928474	0.175184	1
OSBPL8	586978	492	3	684641	168817	0	1	0	0	50	0	5404719	0.175426	1
C1orf194	989913	215	18	120304	31724	0	1	0	0	50	4	4986436	0.175814	1
CES1	317734	581	-28	423948	119583	0	2	0	0	50	6	6781623	0.175838	1
JMY	166218	588	35	719764	209399	0	4	0	0	50	5	4955330	0.175857	1
C1orf141	444524	673	-5	305086	74057	0	2	0	0	50	11	5909934	0.175927	1
CD53	424743	764	24	167066	45526	0	1	0	0	50	4	6367975	0.175957	1
GLMN	377839	559	-1	465045	108768	0	1	0	0	50	5	5932903	0.176255	1
GAP43	43284	622	-2	208369	58916	0	1	0	0	50	15	5899428	0.176293	1
TMEM17	303217	553	14	147908	40273	0	1	0	0	50	5	6693249	0.176398	1
ANKRD20A4	NaN	NaN	NaN	628815	152337	0	1	0	0	50	9	11622829	0.176496	1
POLR3G	84917	780	16	179735	36565	0	1	0	0	50	3	5821869	0.176509	1
PGGT1B	237444	619	9	284898	76014	0	2	0	0	50	11	6330174	0.177834	1
CCDC59	53465	1263	-24	184988	43672	0	1	0	0	50	18	5924972	0.177993	1
ALS2CR12	554245	411	31	352466	78280	0	1	0	0	50	8	5978944	0.178123	1
OR52E4	262387	914	-13	222583	66950	0	2	0	0	50	13	5049575	0.178317	1
NINJ1	504920	448	61	112785	33372	0	1	0	0	50	4	5629465	0.178403	1
UNKL	1211641	215	40	370903	113300	0	2	0	0	50	4	6167949	0.178853	1
RAB23	314024	348	23	183237	44805	0	1	0	0	50	4	6527213	0.178928	1
DAGLB	NaN	NaN	NaN	504391	136784	0	1	1	0	50	10	11607276	0.178988	1
ANO5	51558	935	-7	700915	172319	0	4	0	0	50	14	7029441	0.179073	1
KCNN2	7106	987	0	423330	122982	0	2	0	0	50	10	5034640	0.17923	1
CCDC86	794900	522	47	255440	82915	0	2	0	0	50	9	6340165	0.179312	1
IL22	383435	623	12	135651	36771	0	1	0	0	50	5	5787673	0.179616	1
LTB4R	915114	220	38	238136	90331	0	1	1	0	50	9	6098321	0.179632	1
UBE2E1	400750	319	10	147702	38316	0	1	0	0	50	5	6343255	0.179799	1
RPL23A	1695792	208	40	118656	32445	0	1	0	0	50	8	7383143	0.180068	1
ZNF541	NaN	NaN	NaN	985916	297670	0	3	0	0	50	9	11768162	0.180347	1
ELF4	384451	NaN	48	472255	151925	0	1	0	0	50	5	6931591	0.180475	1
C8orf34	36554	910	-22	329188	82400	0	2	0	0	50	7	5298114	0.180766	1
VNN1	127166	569	2	379452	105060	0	2	0	0	50	10	7496752	0.180962	1
ZNF117	216422	994	-9	365444	85696	0	1	0	0	50	9	6171245	0.181143	1
CCDC103	1101543	172	28	175718	53251	0	1	0	0	50	1	5003946	0.182747	1
KCTD18	542097	378	26	310854	92391	0	2	0	0	50	6	5249395	0.182777	1
CCDC76	293698	518	8	367710	92700	0	2	0	0	50	8	6298450	0.182809	1
BARD1	310874	948	11	579169	154397	0	2	0	0	50	3	6687481	0.182892	1
GLIPR1L2	313411	606	-22	190035	49749	0	1	0	0	50	3	6863714	0.18323	1
FYN	245639	317	21	443209	118553	0	2	0	0	50	4	5899119	0.18337	1
CSHL1	1446139	380	27	168817	44702	0	1	0	0	50	2	5423671	0.183743	1
NDP	73234	NaN	13	97026	28428	0	1	0	0	50	8	6314209	0.184067	1
ARL2BP	717872	149	48	127411	30797	0	1	0	0	50	5	5171321	0.184081	1
SFTPB	1158965	170	43	293962	84872	0	1	0	0	50	8	5688999	0.184307	1
CNOT4	579978	407	19	498211	139256	0	1	0	0	50	4	6368387	0.184906	1
DOLPP1	1428394	206	30	178808	52015	0	1	0	0	50	2	6008608	0.184962	1
LYSMD3	86012	780	7	227115	59946	0	2	1	0	22	4	2783266	0.184965	1
MS4A3	336373	691	4	160268	46453	0	1	0	0	50	5	6201939	0.185079	1
RP1	148553	735	-8	1585067	418180	0	6	1	0	50	7	6080399	0.185129	1
BTN3A3	384310	375	47	430952	122467	0	2	0	0	50	3	5018984	0.185409	1
C1orf88	398726	559	15	147702	37080	0	1	0	0	50	5	6097909	0.185727	1
INCA1	1407967	231	28	177778	49337	0	1	0	0	50	3	6290004	0.185758	1
SLC4A1	1009890	175	40	663217	205691	0	3	0	0	50	11	8309010	0.185962	1
C8orf46	285889	151	36	152852	46144	0	1	0	0	50	2	5355691	0.186088	1
LRRC18	NaN	NaN	NaN	190138	54590	0	1	0	0	50	9	11525082	0.186364	1
PLA2G4F	655295	394	36	626755	185297	0	3	0	0	50	8	6295772	0.186391	1
KLRF1	226318	648	33	181177	41612	0	1	0	0	50	3	5245481	0.186691	1
CYP2C19	254705	831	-17	366783	97953	0	2	0	0	50	7	5787776	0.187138	1
PITX2	64585	758	-15	282735	80958	0	2	0	0	50	10	6847543	0.18792	1
FGF14	82526	937	-2	238136	62212	0	2	0	0	50	13	5893248	0.188097	1
ALX1	35916	925	-34	242977	64478	0	2	0	0	50	12	5778712	0.188122	1
ANKRD13C	295772	396	-1	408395	108871	0	1	0	0	50	7	6861242	0.18826	1
WDR25	410676	215	23	394799	117832	0	1	0	0	50	5	5951237	0.18833	1
OR52L1	432250	877	-13	231544	75602	0	1	0	0	50	13	5249807	0.189164	1
NUP205	521421	326	14	1506478	412103	0	3	0	0	50	3	5956902	0.189459	1
FAT2	731456	563	27	3120076	940184	0	6	2	0	50	5	7022540	0.189505	1
NDUFA13	868278	284	7	110931	29664	0	1	0	0	50	4	5542430	0.18956	1
OR4S2	1295	1091	-20	225158	64066	0	2	0	0	50	16	5544284	0.189629	1
SNRPN	NaN	NaN	NaN	173246	57577	0	1	0	0	50	9	11528069	0.190056	1
MMP16	27285	939	-34	493370	128956	0	2	1	0	50	13	6057327	0.190144	1
PLA2G12B	587592	291	43	146981	39037	0	1	0	0	50	5	6531024	0.190241	1
OR4C6	1295	1091	-20	221450	65302	0	2	1	0	50	16	5544284	0.190748	1
NAT2	322678	627	-26	213004	57989	0	1	0	0	50	3	6406188	0.191088	1
THOC5	713942	190	39	524373	133179	0	1	0	0	50	2	5290801	0.191258	1
FEZF1	61242	1007	-15	344947	100631	0	2	0	0	50	7	6426891	0.191306	1
A1CF	113129	613	19	472152	132870	0	2	0	0	50	4	5821045	0.19141	1
RXRA	300063	295	42	341342	98983	0	1	0	0	50	5	5491239	0.191626	1
ALS2CR4	435399	534	25	312708	87447	0	1	0	0	50	9	5693325	0.191737	1
CCDC147	281526	415	2	671045	159238	0	2	0	0	50	2	6494253	0.19186	1
OR5AP2	NaN	NaN	NaN	228660	65199	0	1	0	0	50	9	11535691	0.19272	1
DAAM2	53428	914	26	801649	218051	0	4	1	0	50	8	6411132	0.192809	1
OR5R1	NaN	NaN	NaN	231853	68804	0	1	0	0	50	9	11539296	0.193066	1
OR5M3	NaN	NaN	NaN	222274	62624	0	1	0	0	50	9	11533116	0.193073	1
BCDIN3D	1291800	231	45	211562	61903	0	1	0	0	50	3	7729532	0.193802	1
SOX6	126866	989	-18	644780	170053	0	3	0	0	50	8	5977914	0.193863	1
SRP72	662749	594	27	514588	131222	0	2	0	0	50	5	6722295	0.194116	1
TMPRSS9	1553941	267	33	756844	245243	0	4	0	0	50	6	5093453	0.194226	1
ZNF10	334913	834	6	430952	106090	0	1	0	0	50	6	5762541	0.194308	1
THBS1	467443	433	-5	883534	227939	0	3	1	0	50	8	5750696	0.194484	1
TMEM179B	2405109	248	44	157796	52324	0	1	0	0	50	3	5717942	0.194484	1
GLIPR2	858124	257	46	120407	28840	0	1	0	0	50	8	6747118	0.194525	1
PRSS23	230637	198	-7	277791	79413	0	2	0	0	50	11	5928680	0.194559	1
GALNT8	283327	862	24	474315	130089	0	2	1	0	50	6	7077954	0.194822	1
KPNA4	444964	408	21	401185	102485	0	1	0	0	50	9	6708596	0.195035	1
LNP1	376655	410	13	136063	33578	0	1	0	0	50	8	7335660	0.195076	1
PI15	149375	824	-13	193125	53148	0	2	0	0	50	22	6754843	0.195428	1
RIPPLY2	108781	870	-22	97747	25544	0	1	0	0	50	7	5957829	0.195647	1
KIDINS220	280134	559	14	1315722	362766	0	4	0	0	35	1	4143896	0.195755	1
FAM19A1	121492	954	-14	102691	26471	0	1	0	0	50	10	6415561	0.195819	1
TUBB6	492344	214	26	327025	91670	0	2	0	0	50	9	7338750	0.19582	1
OR14C36	104321	936	-39	221553	67980	0	1	0	0	50	15	5276999	0.195953	1
NAP1L5	177679	486	8	134827	34814	0	1	0	0	50	4	5875017	0.195973	1
TPBG	131014	486	-3	290975	99292	0	2	0	0	50	9	6589013	0.196246	1
SPAG7	1416161	231	30	176336	43054	0	1	0	0	50	2	5404925	0.196309	1
NCF2	618153	407	31	403966	103103	0	1	0	0	50	4	4861806	0.196599	1
CREB3L1	801520	158	36	383881	111755	0	2	0	0	50	5	5559116	0.196714	1
HDAC4	66632	584	22	801649	235046	0	2	0	0	50	4	6143744	0.196971	1
DGUOK	1036341	284	45	209296	56444	0	2	1	0	8	1	957282	0.197352	1
CSH2	1446139	380	27	172319	48925	0	1	0	0	50	2	5423671	0.197383	1
GREB1L	NaN	NaN	NaN	1424902	397580	0	4	2	0	50	11	11868072	0.197583	1
FAM3B	224593	506	24	181383	46041	0	1	0	0	50	3	5762850	0.197707	1
PKP1	758588	193	23	557333	153367	0	2	0	0	50	3	6605390	0.197776	1
KIAA1377	418167	411	-19	831725	217021	0	2	0	0	50	6	5849164	0.197904	1
OR9K2	341315	828	-2	239269	71894	0	1	0	0	50	3	6790069	0.198089	1
HIST1H4D	398813	636	53	72203	24823	0	1	0	0	50	4	3945827	0.19826	1
DDX46	893816	193	36	783006	200850	0	2	0	0	20	0	2979481	0.198393	1
RSPO2	187803	942	-9	188181	42951	0	2	1	0	23	5	2509389	0.198532	1
GSG2	NaN	NaN	NaN	567530	173761	0	1	0	0	50	9	11644253	0.198642	1
2013-09-05	728313	211	8	286237	70349	0	2	1	0	33	5	4330635	0.198664	1
SLCO1C1	91874	501	-24	569796	140286	0	3	0	0	50	11	6239019	0.1989	1
CSGALNACT1	171847	356	17	396447	105060	0	1	0	0	50	5	5454571	0.19911	1
TBL1XR1	135357	433	0	394593	100116	0	2	0	0	50	8	6224805	0.19911	1
MPP2	1025836	241	19	406129	121334	0	2	0	0	50	5	6290416	0.199469	1
KLHL20	440130	417	5	451964	127102	0	2	0	0	50	4	5595784	0.1999	1
ELOVL3	1041024	187	45	202292	52633	0	1	0	0	50	6	8313748	0.199986	1
NUP62CL	227679	NaN	32	142449	37698	0	1	0	0	50	7	5984197	0.200755	1
COX6A2	839076	558	11	71791	22763	0	1	0	0	50	12	6536586	0.200889	1
FIS1	1022626	258	39	115051	32342	0	1	0	0	50	6	5701256	0.201022	1
ALOXE3	1455014	202	31	619133	181795	0	2	0	0	50	2	6554199	0.201227	1
ANO1	763592	286	35	749737	196112	0	3	1	0	50	7	6907695	0.201506	1
C13orf18	383104	791	50	496254	133179	0	2	0	0	50	2	4659411	0.20169	1
HAUS8	945446	386	30	306940	86417	0	2	0	0	50	8	5505762	0.201735	1
NF2	734742	149	38	469371	115875	0	1	0	0	50	5	6340165	0.202037	1
NDUFB2	329944	567	29	80443	22145	0	1	0	0	50	13	7202893	0.202113	1
IL18RAP	230715	671	4	450419	118141	0	2	0	0	50	5	5598462	0.202324	1
CCDC114	1265470	217	34	497799	140286	0	1	0	0	50	2	5378969	0.202357	1
INHBC	1347802	194	32	248539	79928	0	1	0	0	50	1	6023440	0.202527	1
VAV1	739481	272	31	649518	167478	0	2	1	0	50	2	6648547	0.202548	1
CSRNP3	104412	947	2	431467	116699	0	2	0	0	50	7	6779048	0.202782	1
OR52W1	466636	728	4	217742	79207	0	1	0	0	50	3	6632685	0.203057	1
CPE	171042	494	-9	355968	96099	0	1	0	0	50	9	6935711	0.203097	1
C1orf158	141239	571	18	145333	39140	0	1	0	0	50	4	5092423	0.203183	1
ANKRD39	822597	392	46	133591	41303	0	1	0	0	50	7	8001761	0.203563	1
SSH1	474364	293	45	849235	243698	0	3	0	0	50	5	6340783	0.203608	1
DCAF8L1	10501	NaN	25	435587	121540	0	2	0	0	50	5	5905299	0.203818	1
HELLS	251937	675	12	646943	156766	0	3	0	0	50	12	6940964	0.204038	1
ISG15	1971475	239	15	117214	38522	0	1	0	0	50	8	7378405	0.204116	1
OR5D13	4183	1091	-36	226188	65508	0	2	0	0	50	20	6043216	0.204697	1
ITGA2B	1062294	172	38	768689	231853	0	3	0	0	50	11	6878855	0.204897	1
NR5A2	120174	616	-8	403657	107429	0	2	0	0	50	6	5734628	0.20507	1
HIST1H2BC	398813	636	53	90434	27913	0	1	0	0	50	4	3945827	0.205148	1
KCNN3	1958370	559	34	536115	157281	0	2	0	0	50	2	5428718	0.20526	1
CCDC50	100733	768	12	371521	89816	0	2	0	0	50	8	6161666	0.205531	1
CIB1	876945	154	52	145848	39552	0	1	0	0	50	6	6891421	0.205553	1
TM4SF18	529009	254	8	152131	41921	0	1	0	0	50	10	7897216	0.205679	1
ANKS1A	664697	304	26	836772	243801	0	1	1	0	50	1	7457921	0.205735	1
OR2M3	19998	935	-32	222480	67362	0	2	0	0	50	16	5457352	0.206054	1
ACSBG2	1332100	417	40	505112	130501	0	2	0	0	50	6	6824162	0.206299	1
COL11A1	37620	742	-20	1386998	418180	0	5	1	0	50	10	6498785	0.206494	1
PROS1	79315	1341	-10	512528	132355	0	3	0	0	50	16	7021716	0.206606	1
OR2AK2	NaN	NaN	NaN	237209	73954	0	1	0	0	50	9	11544446	0.206642	1
DPCD	843302	421	19	157075	39449	0	1	0	0	50	5	6205029	0.206716	1
ZNF607	553692	829	-48	527772	123291	0	2	0	0	50	11	5145056	0.206754	1
PLEKHO2	556478	205	50	351333	110004	0	1	0	0	50	6	5340344	0.207249	1
OR2K2	348469	501	19	224437	69113	0	1	0	0	50	4	7132235	0.207288	1
THNSL2	180956	612	6	356586	102897	0	2	1	0	50	6	5136404	0.207558	1
TMEM202	1116695	366	41	204352	54590	0	1	0	0	50	2	5193466	0.207609	1
CELA2B	636573	188	34	202395	57783	0	1	0	0	50	2	5937023	0.207735	1
KIAA1324	994979	215	25	757359	208575	0	1	0	0	50	1	6299789	0.207816	1
C4orf47	NaN	NaN	NaN	236694	59946	0	1	0	0	50	9	11530438	0.207927	1
GRIK3	361850	626	30	679079	192301	0	3	0	0	36	5	5279574	0.208042	1
ADAT2	299410	495	7	146569	38213	0	1	0	0	50	5	6028487	0.208051	1
GGCX	1241734	170	39	559805	161092	0	2	0	0	50	4	6747427	0.208623	1
C19orf57	842601	185	32	455260	144818	0	2	0	0	50	6	6889052	0.208715	1
GMCL1	857542	180	44	396550	97850	0	1	0	0	50	6	5429645	0.208806	1
KCNJ4	1466610	215	23	318270	96408	0	2	0	0	50	4	4610692	0.209073	1
USP50	325027	203	27	253792	64169	0	1	0	0	50	3	7140681	0.209363	1
ZNF578	547660	989	-53	446299	105266	0	2	0	0	50	16	5568901	0.209457	1
OR5D18	4183	1091	-36	222068	68701	0	2	0	0	50	20	6043216	0.209515	1
TCEAL6	132641	NaN	4	137711	34093	0	1	0	0	50	4	5011568	0.209565	1
AMPH	167080	639	7	524167	146363	0	3	0	0	50	12	6279395	0.2101	1
RGS1	269711	604	-12	160474	39758	0	1	0	0	50	5	5370111	0.210104	1
FITM2	813168	376	10	189829	56444	0	1	0	0	50	1	4640974	0.210234	1
CCDC17	873800	161	27	443621	148732	0	2	0	0	50	4	6168464	0.21024	1
PRDX3	789279	149	29	192404	53869	0	1	0	0	50	4	6843835	0.210451	1
RAB10	591333	135	44	154603	37904	0	1	0	0	50	5	5556129	0.210673	1
CCND2	305146	860	35	213004	60770	0	1	0	0	50	1	5464459	0.211111	1
SCPEP1	333715	254	-10	343917	91464	0	2	0	0	50	9	5873575	0.211482	1
ACSF3	1277584	239	40	416635	129368	0	2	0	0	50	6	6527831	0.211487	1
ERI3	758083	308	29	252762	70452	0	1	0	0	50	2	7042110	0.21169	1
ARHGAP15	57425	639	11	367195	90125	0	2	0	0	50	10	6356336	0.211878	1
BZW1	620967	155	38	276040	65714	0	1	0	0	50	1	5821869	0.211906	1
EFR3B	NaN	NaN	NaN	616249	169229	0	1	0	0	50	9	11639721	0.21234	1
BTAF1	366076	306	22	1389470	371830	0	3	0	0	50	3	7294769	0.212484	1
PSMA3	290719	552	26	201262	49028	0	1	0	0	50	4	6323994	0.212787	1
MTHFS	221773	711	9	151101	41097	0	1	0	0	50	5	6277644	0.212823	1
SPATA22	365088	515	14	277791	69525	0	1	0	0	50	2	6817364	0.212844	1
HYAL4	87602	443	-10	353908	96614	0	1	0	0	50	12	6773795	0.213043	1
CYB5D2	753798	357	30	189829	59534	0	1	0	0	50	2	6158782	0.213094	1
ZGLP1	1802015	191	21	193846	62006	0	1	0	0	50	4	7460393	0.213625	1
C18orf10	174235	834	53	225570	60873	0	1	0	0	50	1	4808246	0.213656	1
SNRPC	995432	242	24	123703	30797	0	1	0	0	50	6	5492990	0.213778	1
HSP90AA1	1488666	145	41	643956	162225	0	2	0	0	50	6	8509757	0.213934	1
HDAC9	65395	684	-6	834403	229175	0	2	0	0	50	7	6603330	0.214301	1
C3orf15	368404	568	31	583495	149762	0	3	0	0	50	13	6960225	0.214388	1
NMNAT3	224111	848	9	159856	44084	0	1	0	0	50	4	5510603	0.214685	1
MGAT4A	319617	696	36	436411	108047	0	1	0	0	50	9	6798206	0.215057	1
SMARCD1	1003045	211	56	384087	109077	0	1	0	0	50	6	5744619	0.215374	1
DRGX	NaN	NaN	NaN	196833	58401	0	1	0	0	50	9	11528893	0.21546	1
MOBKL1A	265400	638	25	167684	39655	0	1	0	0	50	6	6016539	0.215465	1
ZFAND5	314501	333	18	164594	40891	0	1	0	0	50	9	7675045	0.215481	1
HSPH1	194024	518	35	653329	163976	0	1	0	0	50	2	5637808	0.215574	1
NEK5	407938	432	42	551153	130810	0	2	0	0	50	5	6492399	0.215744	1
TMPRSS7	265735	336	21	540235	143891	0	1	0	0	50	4	6048366	0.215762	1
ADCYAP1R1	364216	631	7	360294	93627	0	1	0	0	50	8	5710938	0.21615	1
LCN8	1898901	190	39	117008	32239	0	1	0	0	50	9	7200936	0.216236	1
ACTA2	181406	267	30	283147	77147	0	1	0	0	50	9	5032786	0.216333	1
ITPKC	1127178	201	27	495327	146775	0	2	0	0	50	3	5685909	0.217033	1
ZNF155	498673	419	-36	406232	98365	0	3	0	0	50	7	5454056	0.217506	1
HGSNAT	277447	559	6	474624	136578	0	2	0	0	50	6	6618471	0.217628	1
INSL3	1216364	212	37	92391	31827	0	1	0	0	50	6	5087891	0.217695	1
PCDHGB1	662513	568	2	663320	206824	0	4	1	0	50	14	7219888	0.217751	1
RSRC1	196207	1080	-3	254513	67156	0	1	0	0	50	10	4825241	0.217814	1
NAA10	2341816	NaN	26	181486	46556	0	1	0	0	50	7	8457330	0.217855	1
TCEANC	138133	NaN	57	282323	74263	0	1	0	0	50	2	6668323	0.217882	1
WWC2	244213	295	-3	889611	243492	0	4	0	0	50	9	6614145	0.218096	1
CLCC1	880200	216	19	417459	108768	0	2	0	0	50	6	5443447	0.218285	1
KRT76	1444461	422	38	468650	134209	0	2	0	0	50	6	6473447	0.218432	1
ZNF277	169396	550	-8	352054	79619	0	2	0	0	50	12	6418445	0.218506	1
CIRBP	2214581	234	29	131634	36153	0	1	0	0	50	5	5927032	0.21864	1
C3orf27	1046071	282	53	104030	35020	0	1	0	0	50	9	5444580	0.218681	1
TMEM14A	531039	498	18	75499	22145	0	1	0	0	50	15	5360429	0.218755	1
SIRPG	421072	486	32	281190	85284	0	1	0	0	50	9	4819885	0.218872	1
FAR1	171781	639	-7	390267	101661	0	2	0	0	50	12	7398696	0.219056	1
SPA17	172228	604	18	118038	27810	0	1	0	0	50	5	4038012	0.219359	1
KRTAP19-1	14979	1035	-68	64169	19570	0	1	0	0	50	11	4099297	0.219528	1
TRPV5	294033	676	2	537557	157075	0	2	0	0	50	2	5035258	0.220264	1
XRCC2	256955	444	6	208163	55414	0	1	0	0	50	3	5585690	0.22031	1
TGM2	565545	141	41	518399	144097	0	2	0	0	50	2	5160094	0.220313	1
CACNB1	1426821	212	31	503155	149144	0	2	0	0	50	3	5687557	0.22035	1
CDH18	4731	1195	-17	589984	155633	0	3	1	0	50	15	7191254	0.22036	1
DHX15	194657	491	35	591838	162122	0	2	0	0	50	3	6009226	0.220423	1
OR5W2	4214	1074	-46	222480	65199	0	1	0	0	50	21	5793338	0.220488	1
CDKN2D	2036812	226	23	116493	40788	0	1	0	0	50	7	6460366	0.220586	1
OR10G8	158396	830	-10	218051	71173	0	2	0	0	50	23	6899970	0.220603	1
IFNB1	144026	601	5	139668	35226	0	1	0	0	50	8	5384016	0.220864	1
SPOCK1	216344	646	26	335986	83636	0	1	0	0	50	7	5074295	0.221925	1
LMO2	748742	394	32	165315	49749	0	1	0	0	50	4	7255526	0.221995	1
RCAN2	55610	819	8	145436	41818	0	1	0	0	50	8	6918407	0.222049	1
PRKCE	172588	465	32	554346	147084	0	2	0	0	37	2	5345906	0.22212	1
GPR183	NaN	NaN	NaN	263680	73130	0	1	0	0	50	9	11543622	0.222581	1
C1orf216	1177566	325	35	165212	49234	0	1	0	0	50	4	5833920	0.222735	1
CCR8	159083	507	38	259251	71997	0	1	0	0	50	3	6308441	0.223334	1
ANKZF1	733837	158	40	527051	162946	0	2	0	0	50	2	5192436	0.22337	1
MFAP4	630769	332	11	191992	52118	0	1	0	0	50	6	8248137	0.223427	1
GYPC	176465	753	-3	96923	26368	0	1	0	0	26	2	2600338	0.223447	1
MTCH2	989876	214	28	233398	63242	0	1	0	0	50	3	6727239	0.223543	1
PLCL1	627125	907	10	805563	216609	0	3	0	0	50	7	6310295	0.223686	1
TAAR6	178165	618	22	247921	72203	0	1	0	0	50	2	5671283	0.223848	1
PSMD10	201673	NaN	25	169332	46659	0	1	0	0	50	5	5547065	0.223944	1
TMEM217	626559	236	44	173143	43775	0	1	0	0	50	7	6569340	0.224192	1
EFCAB2	675692	505	10	136887	32445	0	1	0	0	50	8	6029723	0.224294	1
ADD3	349258	424	3	530347	142346	0	2	0	0	50	5	6129015	0.224479	1
RBM46	73501	1021	-18	394387	105575	0	1	0	0	50	8	5623285	0.224493	1
PCDHA10	NaN	NaN	NaN	703593	224025	0	3	2	0	32	6	6264975	0.224499	1
SPRY1	98850	613	21	233089	64787	0	1	0	0	50	3	6214402	0.224556	1
TNFAIP8L3	285978	427	26	214446	60255	0	1	0	0	50	2	5768618	0.224593	1
UPF2	353958	125	28	971599	234428	0	2	0	0	50	6	6539985	0.224746	1
LRRC67	393936	518	12	172834	45629	0	1	0	0	50	8	6292373	0.225023	1
KRTAP10-3	860604	461	30	158517	48513	0	1	0	0	50	5	6392180	0.225266	1
KEL	294033	676	2	548063	153676	0	2	0	0	50	2	5035258	0.225328	1
NRF1	459189	253	32	369049	111446	0	1	0	0	50	6	5234357	0.225423	1
TBX15	87793	927	-4	365135	103000	0	2	0	0	50	10	6184429	0.225813	1
TAC1	343278	854	-15	104030	23896	0	1	0	0	50	11	5502569	0.226006	1
MPO	838530	401	15	541471	163667	0	2	0	0	50	2	5525023	0.226031	1
GPR87	NaN	NaN	NaN	264092	71791	0	1	0	0	50	9	11542283	0.226233	1
FTSJD2	498007	434	43	638085	165315	0	1	0	0	50	4	7205983	0.226362	1
GMPS	345838	388	4	520871	141625	0	2	0	0	50	6	6423080	0.226432	1
MRPL23	827096	481	53	116184	32136	0	1	0	0	50	9	7245432	0.226609	1
ZNF594	1391000	384	20	608215	142037	0	2	0	0	50	5	6607553	0.226613	1
DACH1	30451	1135	-22	513455	156148	0	3	0	0	43	16	5443447	0.226783	1
FAM176A	224734	608	8	111858	32445	0	1	0	0	50	9	6719617	0.226868	1
KNG1	463823	395	37	503155	131531	0	2	0	0	50	7	6941994	0.227151	1
SCAMP3	1574928	194	45	256676	75808	0	1	1	0	31	4	3024286	0.227156	1
C1QL4	2137968	175	37	166036	56753	0	1	0	0	50	3	6719720	0.227301	1
IL2RG	759088	NaN	27	278512	73748	0	1	0	0	50	3	7496855	0.227436	1
APOB	222162	698	-11	3338745	926691	0	6	4	0	50	8	6893378	0.227463	1
FAM178B	677234	392	46	510056	149659	0	1	0	0	50	5	6406806	0.227481	1
PEX5	1322142	267	27	487499	139462	0	2	0	0	50	4	5688999	0.227749	1
DPP9	860250	203	29	670427	182104	0	2	0	0	50	9	6905841	0.227757	1
UBL4B	571576	400	29	125557	37286	0	1	0	0	50	8	5684158	0.227773	1
RAB4B	1157241	186	29	160989	46041	0	1	0	0	50	3	5318817	0.227821	1
TRIM48	981	1138	-38	173349	41715	0	1	0	0	50	29	6130251	0.22783	1
MRPS23	873797	222	6	142964	39655	0	1	0	0	50	5	5600625	0.227852	1
ZMYND19	1315685	404	41	170877	46659	0	1	0	0	50	4	6074734	0.229122	1
TLE4	45472	956	-9	578345	162637	0	2	0	0	50	14	7164577	0.229492	1
BICC1	156609	497	-22	725326	203219	0	3	0	0	50	12	7733858	0.229874	1
CPSF3	658161	278	37	526433	130810	0	2	0	0	50	5	5884905	0.230228	1
TFAP2C	280847	442	-44	326922	98571	0	1	0	0	50	8	5658820	0.230518	1
PCDHGA1	662513	568	2	673929	208575	0	4	0	0	50	14	7219888	0.231418	1
NUSAP1	897414	237	24	333720	88374	0	2	0	0	50	7	4483590	0.231431	1
JAKMIP2	102729	642	-4	622223	153058	0	3	0	0	50	11	6120878	0.232258	1
STIL	321135	366	6	959342	255337	0	3	0	0	50	4	5166274	0.232588	1
CAPN11	1176811	216	49	571650	142140	0	2	1	0	50	5	6716218	0.23291	1
TLL1	81353	538	-19	773427	191271	0	3	0	0	50	8	6142199	0.233154	1
TM4SF20	248187	164	18	170259	47277	0	1	0	0	50	6	5601346	0.233329	1
C6orf105	117356	372	24	187254	50985	0	1	0	0	50	5	5859876	0.233353	1
DNAJC12	286530	441	-5	158826	38316	0	1	0	0	50	7	6256632	0.233458	1
C12orf4	283278	908	27	424566	104133	0	2	0	0	50	9	6178764	0.234332	1
GBP6	441714	820	-2	476993	123085	0	2	0	0	50	6	5741220	0.234482	1
FAM119B	1160849	344	39	198893	58195	0	1	0	0	50	3	5837319	0.23495	1
TAF1D	290677	527	0	212901	51912	0	1	0	0	50	4	5741838	0.235093	1
CD320	778783	209	14	201571	66332	0	1	0	0	50	3	6638659	0.235434	1
NAT8B	978005	466	31	159959	52015	0	1	0	0	50	6	6424831	0.235586	1
GADD45A	446714	228	-7	123085	34505	0	1	0	0	50	7	6225011	0.235822	1
OR5D16	4214	1074	-46	234428	69937	0	2	0	0	50	21	5793338	0.235896	1
KIAA0652	914919	176	39	389546	110416	0	1	0	0	50	10	6342946	0.236157	1
TNNI2	916434	481	33	147084	35844	0	1	0	0	50	6	6160739	0.236372	1
MYOG	430455	453	42	161916	49131	0	1	0	0	50	4	5693428	0.23644	1
FTO	215906	604	-13	379864	99086	0	2	0	0	50	7	5198616	0.23681	1
ASPN	NaN	NaN	NaN	288915	72924	0	1	0	0	50	9	11543416	0.238206	1
UNC119B	1741363	349	42	186224	52324	0	1	0	0	50	2	5447670	0.238422	1
SLA	NaN	NaN	NaN	237930	67980	0	1	0	0	50	9	11538472	0.238534	1
OR6C6	411183	816	-1	225879	65508	0	1	0	0	50	4	5642752	0.238644	1
ITGB3BP	130856	477	5	143891	31312	0	1	0	0	50	7	4647669	0.238717	1
ZCWPW1	1454967	172	57	495533	125866	0	1	1	0	50	5	5493196	0.238762	1
ZNF709	1754294	593	0	485954	112888	0	2	0	0	50	9	7120390	0.238768	1
SLC6A2	130705	565	-32	494812	141110	0	2	0	0	50	15	6476434	0.239525	1
KLRB1	264317	618	7	172731	43260	0	1	0	0	50	8	6454289	0.239546	1
ENOPH1	684394	387	46	195288	53766	0	1	0	0	50	5	6368284	0.239546	1
GPR156	429121	146	19	588851	176542	0	2	0	0	50	5	6703137	0.239571	1
DECR1	272948	534	25	251011	72203	0	1	0	0	50	2	5482484	0.239595	1
C12orf44	468067	234	41	158826	46659	0	1	0	0	50	3	4668784	0.239939	1
DYRK1A	314682	366	47	593074	155633	0	1	0	0	50	3	5612367	0.240063	1
PDE10A	46364	571	-26	614498	157693	0	2	0	0	50	11	5849782	0.240292	1
KRTAP10-2	860604	461	30	184164	53766	0	1	0	0	50	5	6392180	0.240325	1
LYPLAL1	82669	735	-6	180147	46041	0	1	0	0	50	10	7768775	0.240591	1
RGS9	391807	516	-16	526742	137608	0	1	0	0	50	7	7509936	0.240592	1
PENK	411547	624	-16	198893	52633	0	1	0	0	50	2	4926799	0.240628	1
ACSL3	261505	361	14	541780	143891	0	1	0	0	50	6	6470666	0.24096	1
RBM19	198554	673	11	726768	193743	0	2	0	0	49	7	5761923	0.241173	1
ERP29	812811	317	45	191580	53766	0	1	0	0	50	7	7832223	0.241174	1
MPZL1	546300	319	16	199820	56650	0	1	0	0	50	4	6064743	0.241216	1
ZNF536	106911	926	-73	938021	272950	0	5	1	0	50	7	5348069	0.241231	1
TSC22D1	205312	350	38	785169	252144	0	1	0	0	50	1	5663352	0.241238	1
NEK11	312654	797	12	511086	112476	0	2	0	0	50	6	5974103	0.241302	1
TRPT1	1602391	278	57	190241	57577	0	1	0	0	50	4	6036521	0.24132	1
TXLNG	289514	NaN	39	401185	100940	0	1	0	0	50	9	6301128	0.241521	1
KDELR3	1466610	215	23	173555	48307	0	1	0	0	50	4	4610692	0.241575	1
GPRIN1	579630	359	40	693705	242874	0	3	1	0	50	7	6236238	0.241666	1
ADIPOQ	449980	384	25	176851	52736	0	1	0	0	50	5	5787364	0.241722	1
MARK3	937868	161	36	567942	152028	0	2	0	0	50	5	6621767	0.241726	1
RPSA	160739	595	32	218772	63036	0	1	0	0	50	4	6460675	0.241773	1
FAM101A	1197100	504	34	98571	29973	0	1	0	0	50	16	8794449	0.241944	1
ZNF248	142662	979	-22	439913	102691	0	2	0	0	50	15	8289852	0.242112	1
TAGLN3	262689	336	14	152337	38007	0	1	0	0	50	6	5667369	0.242385	1
CROT	222199	876	3	490177	125042	0	1	0	0	50	7	6300922	0.242552	1
TTC33	211936	496	-11	196936	51500	0	1	0	0	50	5	5932697	0.242857	1
HIST1H2BL	267617	634	32	91155	27810	0	1	0	0	50	7	4486268	0.243024	1
FAM132A	2356409	196	27	216403	74366	0	1	0	0	50	3	7739008	0.244058	1
THAP6	461415	491	19	170568	41097	0	1	0	0	50	7	5916114	0.244546	1
KCNV1	102383	890	-18	358337	108562	0	2	0	0	50	11	6862684	0.244777	1
TEX10	246976	476	12	690718	192404	0	2	0	0	50	2	5374334	0.245252	1
CD300LB	698491	504	10	177984	47895	0	1	0	0	50	5	5730714	0.245695	1
ADCY2	60911	1014	-22	817820	224746	0	4	0	0	50	11	6681404	0.245939	1
NLRP3	293118	825	-17	767041	205382	0	4	1	0	50	9	5237550	0.246061	1
CTNNBL1	720832	507	48	432188	109798	0	2	0	0	50	8	6472520	0.246138	1
ELOVL5	379445	287	27	228660	58092	0	1	0	0	50	6	7484495	0.246204	1
ETS1	215125	644	28	389031	98571	0	2	0	0	50	7	5300998	0.246477	1
MTHFD2L	180212	330	15	257912	73954	0	1	0	0	50	2	5894072	0.246491	1
CA5A	612550	133	27	229072	62624	0	1	0	0	50	2	5604024	0.246588	1
CACNA2D1	58044	982	4	852222	207030	0	2	0	0	50	10	7149436	0.247168	1
ATP2A2	969445	178	26	774663	220626	0	2	0	0	50	2	6380232	0.247171	1
ME1	173617	711	-13	429922	117317	0	2	0	0	50	11	7145007	0.247489	1
NPR3	477035	487	-15	394593	115566	0	1	0	0	50	8	6572018	0.247631	1
POM121L2	NaN	NaN	NaN	722133	238857	0	2	1	0	50	10	11709349	0.247883	1
BDH1	685310	263	39	253586	72718	0	1	0	0	50	3	7288795	0.247925	1
ALOX15B	1528802	272	26	496460	147187	0	1	0	0	50	4	5386900	0.247978	1
TXNRD2	648548	197	18	391400	118141	0	1	0	0	50	7	6088845	0.248009	1
SRD5A3	235221	348	8	233810	67465	0	1	0	0	50	2	5314697	0.248169	1
SPCS3	128128	550	11	134518	38213	0	1	0	0	50	11	6812729	0.248253	1
AMELY	0	0	0	143994	41097	0	1	0	0	50	10	6126028	0.248349	1
C3orf34	818753	446	45	128235	29973	0	1	0	0	50	14	7074040	0.248385	1
ZNF705A	172474	438	26	229484	55105	0	1	0	0	50	4	5905299	0.248473	1
PARD3	139914	776	0	1023923	274495	0	2	0	0	50	9	6150233	0.248535	1
SH2D2A	1649536	208	53	292417	88889	0	1	0	0	50	1	6283103	0.248587	1
KRTAP4-2	996799	468	-7	101455	26162	0	1	0	0	50	10	4959450	0.24859	1
SLC24A4	368522	642	27	455775	126381	0	2	0	0	50	8	6909755	0.24861	1
SBNO2	2398425	234	17	1027322	311575	0	3	0	0	50	4	7815331	0.24864	1
CSF3	1652518	216	28	150689	47071	0	1	0	0	50	8	6566559	0.248819	1
TSG101	623656	341	20	293653	79928	0	1	0	0	50	3	7156440	0.248944	1
ZNF318	1262275	273	43	1635434	489868	0	6	0	0	17	0	2778116	0.24914	1
ESYT2	286663	344	1	661466	193846	0	3	0	0	50	10	7444119	0.249295	1
KIR2DL1	NaN	NaN	NaN	259560	73233	0	1	0	0	50	9	11543725	0.249339	1
GALNT13	21842	1035	-13	421888	106811	0	2	0	0	50	10	6323582	0.249386	1
AK7	328475	560	14	553831	138947	0	2	0	0	50	6	6666366	0.249804	1
C14orf180	625253	450	20	113815	40376	0	1	0	0	50	7	6120054	0.249867	1
GPR162	2822601	232	32	413545	141419	0	1	0	0	50	6	5978120	0.250156	1
LRRC32	269123	379	26	456496	160577	0	2	0	0	50	7	6635157	0.250335	1
C3orf1	290702	599	38	212283	60255	0	1	0	0	50	3	5605878	0.250507	1
PANX1	367552	774	-16	313120	87653	0	1	0	0	50	9	4687015	0.250549	1
NELF	1591716	213	30	403657	110210	0	1	0	0	50	6	5873987	0.250942	1
C16orf93	1632278	158	61	223098	60255	0	1	0	0	50	4	6812420	0.250966	1
SLC5A5	1291250	204	37	461955	152337	0	1	0	0	50	3	4857377	0.250974	1
TUBD1	957047	216	26	346183	84563	0	1	0	0	50	1	5871000	0.251191	1
ARHGAP18	73209	550	26	504906	128544	0	1	0	0	50	8	6750002	0.251279	1
MRPL35	773440	425	39	139874	40891	0	1	0	0	50	8	5596299	0.251536	1
PDCL3	235908	579	9	183031	45629	0	1	0	0	50	7	6584996	0.251547	1
PCDHGA7	NaN	NaN	NaN	666719	210532	0	2	1	0	50	10	11681024	0.252104	1
EGR1	1202314	205	51	382542	122982	0	1	0	0	50	8	6281867	0.252125	1
SSTR1	49574	544	-46	275113	88271	0	2	0	0	50	13	6560276	0.25213	1
SH3RF1	241771	244	24	635716	201983	0	1	0	0	50	3	5994806	0.252298	1
SLC25A38	160739	595	32	222480	67671	0	1	0	0	50	4	6460675	0.252941	1
HIST1H3D	398813	636	53	96408	32445	0	1	0	0	50	4	3945827	0.252959	1
NME7	270055	491	12	289636	74057	0	1	0	0	50	2	5918792	0.253272	1
PTPRO	367328	560	-14	921335	238960	0	3	0	0	50	6	5765528	0.253385	1
TMIGD2	2127558	220	33	207957	59946	0	1	0	0	50	2	5020426	0.253463	1
PDIK1L	783481	212	23	251320	68186	0	1	0	0	50	4	6521136	0.253748	1
NAP1L3	33770	NaN	-11	375229	94760	0	2	0	0	50	23	10186391	0.254054	1
WAC	204806	355	17	483173	134209	0	1	0	0	50	5	5157725	0.254117	1
ANKRD13A	950689	254	54	450007	115154	0	1	0	0	50	7	5910655	0.254231	1
FARP2	1221130	383	31	791658	218463	0	2	0	0	50	6	5526362	0.254505	1
EGF	215298	503	9	910829	237415	0	3	0	0	28	2	3871358	0.254689	1
NUCKS1	732566	281	35	189829	43775	0	1	0	0	50	7	6857328	0.254922	1
LYPD4	1360684	454	23	181074	52221	0	1	0	0	50	5	5410075	0.254949	1
HSD17B12	432669	791	0	237209	65302	0	1	0	0	50	3	5717118	0.255328	1
NR2F2	94682	983	-22	312708	90228	0	2	0	0	50	15	8392852	0.255479	1
C6orf222	891439	192	38	483276	135651	0	2	0	0	50	7	6495901	0.255932	1
ABCB5	164218	648	4	951102	259869	0	3	1	0	50	5	5504835	0.25634	1
KRTCAP3	1244404	179	39	171495	59946	0	1	0	0	50	5	6255911	0.256671	1
MMP11	637355	196	52	353599	108974	0	1	0	0	50	8	5937435	0.256735	1
FCHSD2	475608	318	46	566088	144303	0	1	0	0	50	5	6146937	0.256777	1
POC5	265325	605	19	433939	117626	0	2	0	0	50	8	5610616	0.256988	1
EVI2B	NaN	NaN	NaN	320845	96614	0	1	0	0	50	9	11567106	0.257791	1
FAM82A1	664248	420	27	561968	141316	0	1	0	0	50	6	5979253	0.257813	1
TBC1D5	103389	701	9	625519	158723	0	2	0	0	50	9	8656429	0.257974	1
HTR3A	175442	586	1	383263	112682	0	2	0	0	50	9	6008608	0.257979	1
C16orf55	1090549	219	38	104339	28531	0	1	0	0	50	8	4788882	0.258073	1
TBX20	154022	926	5	327849	95790	0	2	1	0	50	10	5303676	0.25808	1
EFNA1	1801444	194	32	155736	40170	0	1	0	0	50	7	5768000	0.258364	1
FAM76B	298879	467	2	265534	60770	0	1	0	0	50	5	7241930	0.258373	1
GNRHR	209065	767	35	256264	51191	0	1	0	0	50	4	6204205	0.258455	1
LIPK	160610	327	36	304159	75911	0	1	0	0	50	2	5823311	0.258484	1
FAM45A	721947	194	19	270066	72306	0	1	0	0	50	4	6866495	0.258504	1
CT47B1	NaN	NaN	NaN	214343	66229	0	1	0	0	50	9	11536721	0.258747	1
KRT24	953708	269	13	383881	112991	0	2	0	0	50	9	5821766	0.259137	1
FHL2	198241	215	13	216506	49234	0	1	0	0	50	3	5321598	0.259637	1
NR2C2	483299	400	43	460925	127411	0	2	0	0	50	6	5537898	0.259659	1
C11orf17	548433	243	21	156148	45629	0	1	0	0	50	7	6001192	0.259856	1
USP7	401069	159	12	861801	197760	0	2	0	0	50	5	5118688	0.260202	1
OR4D9	430021	507	-1	221965	69422	0	1	1	0	50	5	6145598	0.260435	1
NUDT17	NaN	NaN	NaN	237930	77559	0	1	0	0	50	9	11548051	0.260572	1
TRPC6	70247	847	-24	697516	181280	0	2	0	0	50	10	5855962	0.260738	1
RPIA	103964	309	18	233398	66332	0	1	0	0	50	2	5574978	0.260763	1
GHRL	742508	333	57	108253	29561	0	1	0	0	50	8	4325794	0.261112	1
NBAS	186706	1405	10	1782724	479774	0	3	1	0	50	4	6427921	0.261215	1
PCDHA12	NaN	NaN	NaN	665586	213828	0	2	0	0	50	9	11684320	0.261409	1
GJA5	NaN	NaN	NaN	257088	76941	0	1	0	0	50	9	11547433	0.261455	1
OR5A1	430021	507	-1	222892	70040	0	1	1	0	50	5	6145598	0.261469	1
RAC2	845055	230	67	144715	41612	0	1	0	0	50	5	4928035	0.261488	1
NDUFS8	1263224	251	47	158723	44290	0	1	0	0	50	7	7129042	0.26214	1
GLUD1	397715	144	35	417253	115772	0	2	0	0	50	6	5248159	0.262646	1
ZNF420	262327	1018	-64	518090	124321	0	3	1	0	50	9	3923579	0.263159	1
ZNF69	729638	633	-1	119583	25029	0	1	0	0	50	21	7614996	0.263232	1
GAB4	156217	639	-95	423227	120922	0	2	0	0	50	8	5980695	0.263267	1
KIAA0748	246749	748	11	392945	103000	0	2	0	0	50	11	6399390	0.263357	1
TARS	349408	674	4	556921	136475	0	1	0	0	50	5	5777991	0.263509	1
IFNW1	137739	498	1	141419	40273	0	1	0	0	50	9	5126928	0.263721	1
LRRC37B	692401	356	23	693087	199923	0	2	0	0	50	5	7185383	0.263966	1
SPTY2D1	637558	457	28	501404	140698	0	2	0	0	50	7	6367254	0.265062	1
KRT5	1280474	464	36	428995	128750	0	1	0	0	50	7	5938877	0.265093	1
IL20RB	137627	421	9	232780	63860	0	1	0	0	50	4	5852357	0.265308	1
RCL1	238716	573	26	274701	81885	0	1	0	0	50	3	6779357	0.265633	1
PIRT	58616	911	-49	98159	29767	0	1	0	0	50	11	4597199	0.265865	1
MAD2L2	682357	264	32	163358	43054	0	1	0	0	50	7	6224393	0.266053	1
GGT1	451217	194	36	415708	128441	0	2	0	0	50	7	6079575	0.266129	1
TLR2	143076	685	18	572268	156663	0	2	0	0	50	5	5449009	0.266454	1
SLFN12L	NaN	NaN	NaN	459998	117214	0	1	0	0	50	9	11587706	0.266739	1
GPC1	409918	407	20	403657	124424	0	1	0	0	50	7	6351907	0.266864	1
MAP7D3	314502	NaN	20	671045	169744	0	2	0	0	38	1	4463814	0.266948	1
SCAMP1	222123	434	39	256676	67156	0	1	0	0	50	4	6318020	0.267345	1
ZSWIM2	278175	629	-5	478847	119377	0	1	0	0	50	11	6927780	0.26825	1
MAPK6	583597	153	23	538484	135754	0	2	0	0	50	6	5533057	0.268428	1
GBA3	103435	746	22	350612	90640	0	1	0	0	50	10	13949187	0.26846	1
SSX5	590474	NaN	11	180559	42539	0	1	0	0	50	6	5828770	0.26857	1
PTPN14	464456	404	-8	879517	242771	0	2	0	0	35	3	4490800	0.268676	1
HIST1H2AK	228884	634	40	90537	31518	0	1	0	0	50	7	4283255	0.26877	1
KBTBD3	86519	753	-16	455054	115669	0	2	0	0	50	12	6795528	0.268813	1
CADM2	8467	1155	-19	341445	95172	0	2	0	0	50	13	5990995	0.269503	1
HPCAL1	732179	270	44	146775	36771	0	1	0	0	50	7	6077206	0.269694	1
ARMC3	164960	449	12	656522	174688	0	1	0	0	50	4	5907359	0.269989	1
ZNF391	143920	645	19	267697	66641	0	1	0	0	50	3	5694561	0.270035	1
LRP2BP	224125	422	25	264916	66332	0	1	0	0	50	2	5069866	0.270202	1
ZNF804A	18097	1171	4	891053	234325	0	4	0	0	21	5	2937457	0.27043	1
HRAS	1970020	236	42	159135	44496	0	1	0	0	50	6	5861524	0.270473	1
CNIH3	408298	633	-5	124630	30797	0	1	0	0	50	11	5691574	0.27049	1
ZBP1	181790	562	-4	335162	95275	0	2	1	0	50	11	5771296	0.270814	1
HDHD3	390186	297	36	174688	58916	0	1	0	0	50	5	5610513	0.271218	1
RAB24	942017	227	53	159444	39552	0	1	0	0	50	6	5737409	0.271613	1
MTUS1	457439	237	-5	1017022	274598	0	3	0	0	50	7	6579743	0.271688	1
TSNAX	291493	439	14	221862	54075	0	1	0	0	50	6	6064331	0.271995	1
PRB4	311837	673	-1	174173	60049	0	1	0	0	50	4	4752626	0.272418	1
POT1	34691	524	-16	481010	126175	0	2	0	0	50	10	6549667	0.272471	1
HGF	57326	604	17	562792	138947	0	2	0	0	50	7	6788009	0.272725	1
TOMM40L	731911	229	39	229484	66847	0	1	0	0	50	5	6879679	0.272905	1
OGDH	1420793	179	56	805460	223819	0	3	1	0	50	5	5082020	0.272911	1
IFI35	1507064	201	26	210635	64684	0	1	0	0	50	3	5097367	0.273032	1
SLC2A10	292810	636	33	373684	134312	0	2	1	0	50	6	4525717	0.273245	1
JKAMP	168237	606	12	233192	63448	0	1	0	0	50	4	5427070	0.273528	1
CCDC123	478721	448	-20	596885	152749	0	2	0	0	50	5	6126028	0.273543	1
CDH11	23628	1085	-56	587409	163770	0	3	1	0	50	9	4839043	0.273677	1
STK39	135182	980	-1	417047	110107	0	2	0	0	50	9	6010771	0.273791	1
CEP68	647041	340	38	537145	172937	0	1	1	0	50	8	7402816	0.273916	1
RASGEF1C	1740168	432	23	351436	97541	0	1	0	0	50	7	4605336	0.274176	1
TMEM132D	32086	969	-33	799692	229896	0	3	1	0	50	16	6780181	0.274348	1
OR7E24	398878	582	-50	243492	71688	0	1	0	0	50	11	8999625	0.274349	1
ZNF468	557083	1008	-39	392636	95893	0	2	0	0	50	13	6389502	0.27445	1
TGFBR2	80018	417	-9	440840	117523	0	1	0	0	50	9	6281970	0.274488	1
ZNF428	441738	209	6	159959	47380	0	1	0	0	50	7	6407218	0.274785	1
CHMP2B	57851	415	-19	164903	39655	0	1	0	0	50	7	5129400	0.2749	1
ITLN2	777836	441	19	247612	63860	0	1	0	0	50	4	6384352	0.275522	1
RS1	65885	NaN	26	171289	44084	0	1	0	0	50	6	5723195	0.275754	1
KCNA6	277089	903	16	371212	120098	0	2	0	0	50	8	5779124	0.27612	1
PWP2	879237	219	61	683920	194258	0	2	0	0	50	2	5477437	0.276175	1
SPSB4	245950	574	22	190035	65199	0	1	0	0	50	3	6052383	0.276245	1
TRIM77	NaN	NaN	NaN	338870	84769	0	1	0	0	50	9	11555261	0.276646	1
HIST1H3F	390169	544	57	96305	31930	0	1	0	0	50	7	4010820	0.276867	1
GPR17	NaN	NaN	NaN	258839	84460	0	1	0	0	50	9	11554952	0.277084	1
KCNF1	668276	514	23	352363	106502	0	2	0	0	50	10	6483335	0.277126	1
GCA	70731	856	-5	169847	40891	0	1	0	0	50	9	6138491	0.277518	1
ADARB1	596496	250	42	542398	161195	0	2	0	0	50	5	5949795	0.277604	1
TRHR	151352	616	18	289636	82091	0	1	0	0	50	2	4846665	0.277734	1
EVPLL	NaN	NaN	NaN	228866	63448	0	1	0	0	50	9	11533940	0.277909	1
THOC4	3798594	211	19	190447	62006	0	1	0	0	50	2	5346009	0.277938	1
WISP3	159324	296	16	279542	71791	0	1	0	0	50	2	4447952	0.277939	1
C7orf72	NaN	NaN	NaN	327952	88889	0	1	0	0	50	9	11559381	0.278104	1
SLC8A1	39449	706	-11	742424	206206	0	2	1	0	50	18	8887149	0.278211	1
TMEM194B	NaN	NaN	NaN	314356	83636	0	1	0	0	50	9	11554128	0.278254	1
CBR4	174340	258	16	175615	49955	0	1	0	0	50	5	4713589	0.27851	1
ALOX12B	1528802	272	26	519120	148938	0	2	0	0	50	4	5386900	0.278753	1
PIWIL2	635115	144	37	730167	199923	0	1	0	0	50	3	5946396	0.279099	1
TULP4	669285	403	41	1107765	339591	0	3	0	0	50	10	7212781	0.279143	1
ADAM20	333836	706	26	569590	151925	0	1	1	0	50	9	7141196	0.279169	1
RPP25	792240	199	45	136475	48925	0	1	0	0	50	7	6227071	0.279263	1
CNDP2	162468	969	7	356998	97850	0	1	0	0	50	10	5621328	0.279575	1
FXR2	2013497	194	29	473285	141007	0	2	0	0	50	6	6048675	0.279617	1
EVC2	69455	688	19	966449	273568	0	2	0	0	50	5	5846898	0.279712	1
DNAJC25	NaN	NaN	NaN	267903	71688	0	1	0	0	50	9	11542180	0.279776	1
ZYG11B	652910	232	28	555170	151513	0	1	0	0	50	7	6355821	0.27985	1
ALPK3	351352	213	28	1346622	438162	0	3	0	0	50	3	7139239	0.279882	1
OR1D2	457580	465	8	221450	68392	0	1	0	0	50	8	5941452	0.280087	1
CSNK2A1	671817	229	40	300760	76220	0	1	0	0	50	3	6627535	0.280318	1
CXorf59	3834	NaN	-17	383469	95172	0	2	0	0	50	15	6438221	0.280374	1
DSG2	284905	450	1	819262	235355	0	2	0	0	50	4	7138209	0.280919	1
BBS9	233203	759	-6	671148	179220	0	2	0	0	50	5	6403510	0.281177	1
AKT1S1	1673246	205	37	181692	61491	0	1	0	0	50	4	6094510	0.281205	1
GPC5	12353	1007	-9	421991	117832	0	2	0	0	50	11	6655448	0.281341	1
TMEM196	187539	874	-4	126896	37801	0	1	0	0	50	10	5340653	0.28136	1
GALM	860461	176	27	251835	73542	0	1	0	0	50	4	6087918	0.28158	1
PDSS1	339802	540	18	313120	86726	0	1	0	0	50	3	7534450	0.281735	1
LEPR	178338	528	-8	936785	236797	0	3	1	0	50	10	6804077	0.282072	1
FAM47E	NaN	NaN	NaN	295198	79310	0	1	0	0	50	9	11549802	0.282149	1
LRRC10	499701	394	14	195494	62212	0	1	0	0	50	5	5721444	0.282357	1
BRAF	305191	616	25	571444	161195	0	2	0	0	50	7	6861654	0.282373	1
CHM	57906	NaN	-6	502846	127823	0	2	0	0	50	8	5961537	0.282643	1
ZNF148	377619	174	43	591117	153264	0	2	0	0	50	4	4961201	0.282698	1
LEPREL1	165372	399	3	526433	148114	0	2	0	0	50	4	5370729	0.282742	1
SERPINB8	114875	671	26	287164	71276	0	1	0	0	50	3	5687763	0.282809	1
MICALL2	706729	345	23	654153	204558	0	1	0	0	50	5	7880221	0.282968	1
SLC22A10	1307417	572	17	395108	118450	0	1	1	0	31	2	2765653	0.282977	1
RBBP8	254087	158	40	703902	152955	0	2	0	0	50	2	4794032	0.283095	1
FMO1	427825	968	-4	396344	107635	0	2	0	0	50	13	6423492	0.283194	1
NAPEPLD	594757	579	34	296022	75396	0	1	0	0	50	4	6776370	0.283738	1
SLC25A42	1293709	215	30	230617	73748	0	1	0	0	50	3	6484674	0.283763	1
C20orf165	725555	209	59	160783	53045	0	1	0	0	50	7	5603612	0.283798	1
TNNI3	1036976	266	-1	157796	45526	0	1	0	0	50	3	4265024	0.284372	1
STX10	1948449	221	41	189005	51088	0	1	0	0	50	5	6205132	0.284458	1
SHCBP1	422519	419	-38	509747	129574	0	1	0	0	50	7	5687660	0.28463	1
NUBP2	1604603	288	36	198172	62006	0	1	0	0	50	4	5993982	0.284672	1
ODAM	181352	975	12	214858	57680	0	1	0	0	50	5	5201191	0.284795	1
SLC5A7	122653	911	-16	422197	126278	0	2	0	0	50	11	6172069	0.284808	1
CTSK	1818753	188	35	249466	64787	0	1	0	0	50	6	6763289	0.284922	1
OR2AE1	1535089	438	36	230720	69628	0	1	0	0	50	6	6288871	0.284984	1
SH3RF3	266032	464	13	544561	181280	0	2	1	0	50	2	4866647	0.285099	1
TAGAP	509192	447	41	538999	155633	0	1	0	0	50	9	7638377	0.285289	1
MYH11	435762	283	29	1508847	388722	0	4	1	0	43	5	5532645	0.285835	1
KRTAP9-2	996799	468	-7	128956	33887	0	1	0	0	50	10	4959450	0.285844	1
ZNF813	361546	876	-58	463088	113506	0	2	1	0	50	8	5519152	0.286029	1
C17orf75	679038	286	30	304365	75396	0	1	0	0	50	3	6178249	0.286546	1
MED27	593548	566	29	233810	64684	0	1	0	0	50	4	5929916	0.286731	1
SEMA3G	1078407	229	62	565882	178499	0	1	1	0	50	4	6045585	0.287409	1
ZCCHC24	334525	284	46	178190	49852	0	1	0	0	50	5	5758936	0.287524	1
RASL10B	675201	196	3	147084	44496	0	1	0	0	50	6	5941555	0.287541	1
CCR5	243983	625	36	255028	73439	0	1	0	0	50	3	4995809	0.288123	1
C1QBP	1145030	544	24	208472	60667	0	1	0	0	50	5	6368593	0.288179	1
POLB	524868	327	41	264813	62727	0	1	0	0	50	3	5219731	0.288249	1
RNLS	193044	396	33	274083	74160	0	1	0	0	50	4	6231603	0.288433	1
CDC42BPB	824377	286	43	1282556	348964	0	5	0	0	50	6	5821354	0.289395	1
DNAJC5	1157316	206	36	150483	38934	0	1	0	0	50	7	5385355	0.289753	1
PLEKHB1	547370	311	38	181486	53354	0	1	0	0	50	3	4959965	0.290214	1
GPRC5D	710389	169	14	248745	73851	0	1	0	0	50	5	6365091	0.29046	1
KRTAP10-5	867542	461	28	194979	58401	0	1	0	0	50	6	6291961	0.29063	1
DPRX	737115	684	-48	142861	38831	0	1	0	0	50	9	5152472	0.290826	1
SSBP2	159943	864	23	281808	73542	0	1	0	0	50	6	7904014	0.290865	1
SPTA1	177547	940	1	1842567	463809	0	12	2	0	11	3	2006440	0.291113	1
MAP3K12	1712232	191	56	619339	195803	0	2	0	0	50	5	6519694	0.291366	1
CCDC40	663665	237	27	852531	231132	0	3	1	0	50	8	6777606	0.291395	1
MUSK	254657	422	9	651784	182516	0	1	0	0	50	6	6761641	0.291462	1
PSMB4	1322568	174	42	196009	57680	0	1	0	0	50	6	6763186	0.291609	1
FAM190A	104011	1180	-4	668985	186636	0	3	0	0	50	12	5829388	0.291828	1
GIGYF2	325071	328	35	1006619	254101	0	3	0	0	50	4	5305324	0.292167	1
ACAT2	648197	420	22	293035	85799	0	1	0	0	50	5	7216180	0.292274	1
PGLYRP3	836876	556	24	253998	71688	0	1	0	0	50	8	8508109	0.292595	1
GLRB	44131	733	-34	374920	97850	0	2	0	0	50	17	6927368	0.292626	1
GRIA2	44831	925	-34	691233	183546	0	4	1	0	50	12	5778712	0.292726	1
PDAP1	1115689	263	56	140492	34402	0	1	0	0	50	11	6378481	0.292856	1
RPP40	119393	391	24	277070	70246	0	1	0	0	50	4	6158988	0.292931	1
C11orf74	96246	531	-26	173143	39449	0	1	0	0	50	13	6626093	0.293	1
TEKT5	235538	242	-1	360397	98777	0	2	0	0	50	11	6089257	0.293116	1
PYGO1	306625	405	-9	305601	86211	0	1	1	0	50	3	6134680	0.293139	1
TMEM120B	796879	190	43	262032	66744	0	1	0	0	50	2	5021044	0.293164	1
CRISP3	67784	1246	-2	191168	45526	0	1	0	0	50	10	5579098	0.293355	1
TXNDC3	103411	646	13	458762	107017	0	2	1	0	50	8	5224263	0.293464	1
RSPO1	445248	274	29	196009	53663	0	1	0	0	50	6	6392077	0.294131	1
PTX3	NaN	NaN	NaN	273156	83430	0	1	0	0	50	9	11553922	0.294371	1
EYA4	97438	409	-8	513558	135651	0	2	0	0	50	8	5950207	0.295075	1
FRRS1	276548	540	-5	475448	123703	0	2	0	0	50	9	5766043	0.295416	1
ISX	234416	597	-76	177778	53972	0	1	0	0	50	12	8013400	0.295691	1
CREBBP	637890	242	39	1792715	509026	0	2	1	0	50	5	7306305	0.295697	1
GRAMD1B	684637	439	15	565573	142964	0	2	1	0	50	5	5776755	0.296472	1
CLEC14A	13985	544	-50	339282	115875	0	2	1	0	50	10	6203587	0.296502	1
GSPT2	126151	NaN	16	453612	129471	0	1	0	0	50	11	7000704	0.296574	1
CLEC1A	396940	445	-1	213725	53560	0	1	0	0	50	6	5702595	0.296636	1
SNX13	139013	585	-4	736965	182001	0	3	0	0	50	12	6236547	0.296662	1
GRWD1	1418188	209	41	324141	97644	0	1	0	0	50	4	9424500	0.296695	1
VGLL4	186722	488	35	239990	68701	0	1	0	0	50	3	5911376	0.296844	1
PRR23C	NaN	NaN	NaN	180765	63036	0	1	1	0	28	1	3833660	0.297087	1
SLC30A2	748547	221	31	274598	79825	0	1	0	0	50	2	5052562	0.297458	1
LRRC4C	4203	1185	-34	458350	137093	0	5	2	0	16	5	1642026	0.297733	1
LASS4	826957	209	15	293550	84666	0	1	0	0	50	3	6449860	0.29786	1
SLC26A9	690729	431	33	660127	189623	0	2	0	0	50	6	7006266	0.298407	1
REG3G	21996	1408	-29	134621	34711	0	1	0	0	50	17	6728372	0.29866	1
RELA	4131934	202	53	400258	123806	0	1	0	0	50	9	5999338	0.298794	1
SURF1	1827885	416	28	223098	67671	0	1	1	0	50	3	4960583	0.298822	1
TMEM192	170385	595	0	202395	56547	0	1	0	0	50	7	5793338	0.299048	1
MYOZ3	1107515	211	54	185503	55208	0	1	0	0	50	8	7542896	0.299393	1
TMEM168	160383	814	-16	507996	142758	0	1	0	0	50	11	6860212	0.299552	1
CEPT1	388536	627	27	310442	86005	0	1	0	0	50	7	8454755	0.299557	1
CASZ1	809310	433	27	1274625	379761	0	3	0	0	37	2	6152087	0.299583	1
ANGPTL1	NaN	NaN	NaN	368019	93009	0	1	0	0	50	9	11563501	0.29969	1
CINP	1659098	214	32	178293	42024	0	1	0	0	50	9	6070408	0.299808	1
MRGPRX2	483720	695	-1	233501	74572	0	1	0	0	50	6	6511042	0.299833	1
WBSCR22	1139944	214	53	216403	59225	0	1	0	0	50	7	7252745	0.3003	1
MOS	344171	552	20	240093	81267	0	1	0	0	50	5	7917816	0.300453	1
DAPK1	141078	494	26	1057913	298288	0	2	2	0	50	5	6192772	0.300638	1
SLC16A7	22532	899	-36	349479	99498	0	2	0	0	50	12	5031035	0.300843	1
NCR2	338294	510	40	200953	62006	0	1	0	0	50	5	5133314	0.300968	1
ZDHHC4	946573	387	40	256470	71379	0	1	0	0	50	4	5555408	0.302133	1
TPK1	123029	998	-17	188490	47586	0	1	0	0	50	10	6464177	0.302208	1
STX5	2405109	248	44	267285	75087	0	1	0	0	50	3	5717942	0.302209	1
PGLYRP1	997099	261	31	142552	43157	0	1	0	0	50	10	6471387	0.302248	1
CORIN	113961	622	44	798044	195391	0	2	0	0	43	5	4286963	0.302251	1
PEX12	756039	227	14	258324	77868	0	1	0	0	50	6	6510424	0.302253	1
RANBP17	214548	691	12	827914	215579	0	2	0	0	50	8	5330765	0.302522	1
SPP1	445914	367	8	241226	58195	0	1	0	0	50	9	7923275	0.303373	1
HIST1H3I	228884	634	40	95893	32342	0	1	0	0	50	7	4283255	0.303674	1
ANKRD16	649866	305	28	269139	75705	0	1	0	0	50	4	6922115	0.303779	1
PPP1R9A	419387	534	-15	1035871	269654	0	3	0	0	50	7	6240976	0.304062	1
TMEM40	487514	176	35	183855	46659	0	1	0	0	50	8	5878004	0.304196	1
SFRS18	259457	638	13	610996	148526	0	1	0	0	50	11	8982218	0.304215	1
PRSS54	742919	385	13	292520	80752	0	1	0	0	50	3	5650786	0.304302	1
PRELID2	342210	568	-3	149865	36153	0	1	0	0	50	9	4834511	0.304303	1
ACAA2	290591	530	35	295301	84769	0	1	0	0	50	3	5602479	0.304459	1
RNF146	113326	889	-6	255955	77765	0	1	0	0	50	5	6330071	0.304634	1
ANKRD40	1585602	196	18	268109	78898	0	1	0	0	50	6	7026660	0.304711	1
MPDU1	1957426	194	24	180559	56753	0	1	0	0	50	9	6358087	0.304808	1
C1S	2495896	211	52	515515	136784	0	1	1	0	50	10	6875147	0.304838	1
PRKACG	168122	498	36	255234	71688	0	1	0	0	50	3	5908904	0.305106	1
NLRP14	418263	881	-4	818335	209399	0	3	1	0	50	8	5683128	0.305204	1
CCDC151	1255985	265	32	444033	123291	0	2	0	0	50	6	5356000	0.305355	1
SET	1865107	197	38	246582	55002	0	1	0	0	50	7	6921497	0.305369	1
APBB3	706371	319	29	364105	107429	0	1	0	0	50	2	6817570	0.305398	1
LDHA	599909	176	42	297258	76323	0	1	0	0	50	4	6193596	0.305443	1
ST6GALNAC2	1016866	197	24	275216	82297	0	1	0	0	50	3	5949692	0.305687	1
KLC1	816643	204	41	488323	115772	0	2	0	0	50	7	5633997	0.305926	1
APOB48R	NaN	NaN	NaN	774869	240196	0	2	1	0	50	10	11710688	0.305955	1
EXOC3	787542	399	37	555376	150998	0	2	0	0	50	7	6671516	0.306049	1
TAF1C	582429	364	12	616558	206000	0	2	0	0	50	5	6855165	0.306364	1
SERPINA1	201688	843	9	307043	86314	0	1	0	0	50	4	6386206	0.306426	1
AKR1D1	220333	478	16	249466	64169	0	1	0	0	50	4	5256605	0.306705	1
CXCR4	431866	406	42	261002	75808	0	1	0	0	50	5	5899428	0.306905	1
GAL3ST1	653792	330	28	302202	93318	0	1	0	0	50	1	6057430	0.307065	1
ZBTB1	666489	188	45	545694	129471	0	2	0	0	50	9	6251379	0.307112	1
FAM111B	437114	741	-6	549402	134415	0	2	0	0	50	7	5457249	0.307467	1
KCMF1	926772	202	23	282117	79413	0	1	0	0	50	2	5100663	0.307581	1
ROGDI	706891	195	33	218257	61697	0	1	0	0	50	4	5638941	0.307745	1
SERPINB9	457673	201	41	280572	76323	0	1	0	0	50	2	4761793	0.308135	1
NPM1	300840	347	30	235149	54075	0	1	0	0	50	6	5812187	0.30815	1
MCPH1	128440	702	9	627785	165727	0	2	0	0	48	9	7677105	0.308444	1
CDC25A	1116598	151	36	398095	105884	0	1	0	0	50	2	6880915	0.308793	1
SLC25A27	141781	596	1	242668	67568	0	1	0	0	50	5	5985639	0.308856	1
SEMG2	842540	324	25	435690	107841	0	1	0	0	50	4	6600343	0.308991	1
PHOX2B	308280	376	22	221862	72615	0	1	0	0	50	5	6736406	0.309029	1
ULBP3	402308	382	51	182310	48204	0	1	0	0	50	9	6460881	0.309248	1
FAS	187494	375	39	260281	62315	0	1	0	0	50	5	5466416	0.309274	1
G2E3	354135	695	-10	542089	130604	0	2	0	0	50	9	6132208	0.309308	1
PANX3	171574	746	-1	281396	86623	0	1	0	0	50	6	7582654	0.30953	1
PRODH	513620	343	5	443724	130089	0	2	0	0	50	9	6774516	0.309539	1
AMFR	498079	442	-9	476375	136681	0	2	0	0	45	7	5968438	0.309563	1
C8orf86	840384	454	46	160165	50573	0	1	0	0	50	13	7090726	0.309672	1
PHF7	1078407	229	62	298288	68186	0	1	0	0	50	4	6045585	0.309718	1
OSCP1	608987	181	29	326407	86417	0	1	0	0	50	1	4761278	0.309816	1
DNAJB8	829484	317	50	168508	47483	0	1	0	0	50	7	5686836	0.309873	1
C1QTNF1	592461	285	15	208369	56753	0	1	0	0	50	5	5843293	0.310028	1
SPANXN3	4577	NaN	-29	107944	26162	0	1	0	0	50	25	6642882	0.310133	1
JAM2	534549	723	26	226291	62006	0	1	0	0	50	6	5898398	0.310217	1
SPG21	705779	185	57	235767	60564	0	1	0	0	50	6	5842675	0.310235	1
KCNMB4	148192	547	-7	155221	42848	0	1	0	0	50	9	5714749	0.310292	1
ACCN5	43787	643	-2	384602	96202	0	2	0	0	50	15	6060005	0.310709	1
TCF21	102722	388	-4	131428	37904	0	1	0	0	50	13	6981649	0.311447	1
C9orf40	95383	649	-18	137711	44290	0	1	0	0	50	15	7962106	0.311452	1
ZMPSTE24	627703	373	18	358028	94348	0	1	0	0	50	3	6219552	0.312003	1
OR6C70	802038	706	3	224025	65508	0	2	1	0	16	2	1306452	0.312289	1
TRPM8	297512	527	14	835330	219905	0	2	0	0	50	2	5581776	0.312356	1
TMTC3	149643	429	-9	683508	180765	0	2	0	0	50	6	6060108	0.312652	1
IKZF1	160478	NaN	37	389443	101249	0	2	0	0	50	6	4626348	0.312715	1
NELL1	45732	989	-19	622738	152543	0	2	0	0	50	6	6115213	0.31282	1
ZNF737	NaN	NaN	NaN	402421	99086	0	1	0	0	50	9	11569578	0.312926	1
TAS2R42	311688	617	7	227527	64478	0	1	0	0	50	9	6063198	0.312977	1
KCNC2	175202	822	-31	471843	147084	0	2	0	0	50	8	6184738	0.313147	1
CDCA7L	687019	581	-1	343505	89404	0	2	0	0	50	16	6905738	0.313213	1
PLA2G4E	733131	267	42	626446	174482	0	2	0	0	50	5	5899325	0.313297	1
HHEX	359162	317	17	196936	58607	0	1	0	0	50	7	7135737	0.31368	1
ERLEC1	NaN	NaN	NaN	369667	95069	0	1	0	0	50	9	11565561	0.3138	1
OR5K3	416592	885	-4	233810	64375	0	1	0	0	50	8	5836598	0.313864	1
USPL1	373046	369	63	803400	219699	0	1	0	0	50	4	6049293	0.314365	1
TMEM219	1994393	238	52	173040	57474	0	1	0	0	50	9	5841851	0.314421	1
GMPR	117199	561	26	257809	72821	0	1	0	0	50	4	5826504	0.314631	1
BOLL	639001	684	22	225776	60976	0	1	0	0	50	7	6004282	0.314712	1
CACNG1	300354	491	-30	164800	46247	0	1	0	0	50	9	6464486	0.314841	1
TAF4B	173138	460	31	619236	198069	0	1	0	0	39	4	5093659	0.31494	1
UNC5B	608276	559	34	689585	207133	0	1	0	0	50	5	7283748	0.315031	1
MIB1	246867	325	47	754887	203322	0	1	0	0	50	3	5670665	0.315042	1
DTWD1	206183	390	-22	231441	56238	0	1	0	0	50	11	7265414	0.315106	1
TRMT112	1613996	257	65	93730	27398	0	1	0	0	19	2	1865124	0.315241	1
YSK4	297611	434	28	989830	253895	0	2	0	0	50	3	6743822	0.315293	1
NEK6	483948	406	41	286855	72512	0	1	0	0	50	5	7466779	0.315423	1
NRD1	707583	382	16	934004	237106	0	2	0	0	50	2	5806522	0.315597	1
CCNG1	226025	696	12	221759	59431	0	1	0	0	50	7	5346421	0.315642	1
MAP2K1	506284	172	43	297773	80443	0	1	0	0	50	2	4933082	0.315717	1
TRIM68	212267	935	-3	359985	97953	0	1	0	0	50	14	6174953	0.315775	1
C11orf46	28896	1021	-17	195803	49852	0	1	0	0	50	10	6159812	0.31578	1
CCDC160	217139	NaN	19	245037	57783	0	1	0	0	50	8	6008196	0.316042	1
EBNA1BP2	1068006	294	30	277070	70864	0	1	0	0	50	3	5873163	0.316492	1
GAB3	1737597	NaN	10	434660	122158	0	2	0	0	27	4	3711502	0.316807	1
NXPH2	69057	672	-4	192507	54384	0	1	0	0	50	9	6228719	0.317031	1
ALDH18A1	369001	454	26	589263	169641	0	2	0	0	50	9	7612936	0.317242	1
OBFC2B	2878071	171	46	158105	45835	0	1	0	0	50	13	7074040	0.317279	1
G6PC3	916863	198	23	250084	77765	0	1	0	0	50	3	5157519	0.317631	1
SPTLC3	64005	571	-59	414266	111961	0	2	1	0	50	11	5710732	0.317637	1
WDR64	172691	227	-16	826884	208266	0	3	0	0	50	11	6462323	0.317747	1
EPPK1	2376841	247	22	1672411	572474	0	4	1	0	50	5	8439820	0.317799	1
AUTS2	52369	997	12	948012	286443	0	3	0	0	50	6	6494871	0.317957	1
C1QTNF7	144115	540	20	214137	63654	0	1	0	0	50	7	5873060	0.317981	1
SLC4A9	683517	143	39	696795	219699	0	2	0	0	50	4	5892939	0.317987	1
MBNL3	143759	NaN	34	287885	81370	0	1	0	0	50	4	6264151	0.318306	1
SOX2	39313	1104	-14	227733	67053	0	2	0	0	50	26	8313748	0.318387	1
PRDM1	162338	278	44	605846	170671	0	1	0	0	50	5	5717427	0.318426	1
VMO1	1272092	222	28	155427	47586	0	1	0	0	50	9	6912742	0.318474	1
TOB1	1152451	161	15	252968	68392	0	1	1	0	50	4	4956154	0.318506	1
HFE2	NaN	NaN	NaN	298082	101455	0	1	0	0	50	9	11571947	0.318698	1
ACTBL2	160055	456	3	270066	80031	0	1	0	0	50	3	5288123	0.318885	1
GEN1	135007	1245	10	686701	172010	0	2	0	0	50	7	6538337	0.318894	1
C14orf49	202508	475	32	713687	211459	0	2	0	0	41	3	5770266	0.31897	1
TDGF1	277267	528	52	144200	39037	0	1	0	0	50	9	5144541	0.319142	1
OR5A2	417582	672	-4	231853	68804	0	2	1	0	17	1	1215297	0.319438	1
LARP1B	232013	314	13	726871	183752	0	2	0	0	50	3	5067909	0.319509	1
ZCCHC16	65327	NaN	3	224540	63757	0	1	0	0	50	13	8758914	0.31964	1
LOC643677	NaN	NaN	NaN	5208092	1361248	0	6	2	0	50	11	12831740	0.319741	1
FAM65B	430274	256	26	798353	222892	0	2	0	0	50	4	6370241	0.31975	1
TRPM7	325708	250	23	1418310	358440	0	3	0	0	50	6	7345754	0.319806	1
TBX5	88840	794	-25	400979	110107	0	2	0	0	50	11	5893969	0.31996	1
CR1L	386490	361	13	427553	115051	0	1	0	0	50	2	6863817	0.320168	1
CTTNBP2NL	559406	335	23	461852	136372	0	1	0	0	50	1	6204514	0.320749	1
NDRG4	678092	320	0	298803	83121	0	1	0	0	50	3	6074940	0.321226	1
EBF3	85621	947	-28	417459	113403	0	2	0	0	50	22	6226762	0.321228	1
CEP135	585468	376	18	874264	214343	0	1	0	0	50	4	6673164	0.321436	1
LDB3	352918	192	27	608318	185812	0	2	0	0	50	7	7204644	0.321573	1
KIAA1919	364757	424	30	373169	111652	0	1	0	0	50	4	7142123	0.32172	1
EXOC2	157724	679	36	709258	181589	0	1	1	0	50	7	7223699	0.32184	1
OR1N2	407749	646	9	233398	73130	0	1	0	0	50	7	5892115	0.32203	1
FBP1	260812	350	38	250908	71997	0	1	0	0	50	3	5045043	0.322234	1
ZFP42	19937	551	-33	227012	62521	0	1	1	0	23	8	2647409	0.322254	1
EBP	726793	NaN	2	169332	49749	0	1	0	0	50	11	6531642	0.322392	1
TSC1	1919595	461	33	866848	239063	0	1	0	0	50	2	5626272	0.322553	1
KCNH7	70298	965	-6	903310	245243	0	2	0	0	50	7	5290698	0.322579	1
LOC390595	NaN	NaN	NaN	268521	91155	0	1	0	0	50	9	11561647	0.322851	1
CTRL	879834	158	50	194155	59534	0	1	0	0	50	9	6875765	0.323652	1
SPATA6	27215	691	-19	372345	95790	0	2	0	0	50	15	6165374	0.324396	1
SPSB1	980939	281	32	194464	60770	0	1	0	0	50	7	6484159	0.324497	1
MAGEB3	74310	NaN	16	254513	68392	0	1	0	0	50	6	5915393	0.324537	1
GPR75	NaN	NaN	NaN	385220	116287	0	1	0	0	50	9	11586779	0.324593	1
LANCL1	159584	453	3	301790	80134	0	1	0	0	50	3	5160506	0.324625	1
PNMA2	194700	452	14	260693	77662	0	1	0	0	50	5	6395682	0.324861	1
RNF168	1173736	125	34	426008	111034	0	1	0	0	50	2	6753710	0.324936	1
UBASH3A	366755	400	71	494606	136990	0	2	0	0	50	7	5654494	0.32511	1
GEMIN8	121538	NaN	35	183649	45320	0	1	0	0	50	8	5997381	0.32513	1
NUF2	130027	852	-9	364002	83121	0	2	0	0	50	25	8134116	0.325155	1
SLC25A28	383678	436	18	260590	81473	0	1	0	0	50	4	6349332	0.325188	1
HS3ST5	217498	675	-8	252247	71276	0	1	0	0	50	12	9341997	0.325291	1
MC4R	44259	929	3	240299	69010	0	1	0	0	50	8	6374155	0.325325	1
GDE1	349996	491	21	246479	67465	0	1	0	0	50	8	7487894	0.325372	1
ECHDC2	626387	311	30	191168	62212	0	1	0	0	50	6	6276717	0.325424	1
GSTK1	379894	399	14	209708	60667	0	2	1	0	12	1	1242695	0.325595	1
TSPAN32	990037	630	25	237106	71585	0	1	0	0	50	5	6245405	0.326018	1
QDPR	271816	901	31	181589	52942	0	1	0	0	50	7	5643576	0.326049	1
WDR87	NaN	NaN	NaN	2107689	563307	0	4	1	0	50	10	12033799	0.326159	1
SCTR	211577	497	30	331351	92288	0	1	0	0	50	3	6268992	0.32617	1
NEK8	1695792	208	40	504700	155015	0	2	0	0	30	4	4457016	0.326365	1
FGB	59883	1034	20	374199	91155	0	1	0	0	50	2	5533366	0.326611	1
ANXA2	431518	299	14	278512	70040	0	1	0	0	50	4	5495977	0.327072	1
SSB	338901	489	35	330115	75293	0	1	0	0	50	2	4519846	0.327092	1
OR7A5	963401	546	14	226703	69937	0	1	0	0	50	8	5718045	0.327908	1
ABCD2	70113	596	-16	546518	151513	0	2	0	0	50	10	6528243	0.327955	1
GANC	604999	342	37	698031	178602	0	2	0	0	50	6	6251379	0.327969	1
FGF2	139927	184	18	199408	71585	0	1	0	0	50	3	5523993	0.328082	1
UPP1	108417	409	26	231750	65199	0	1	0	0	50	6	6135710	0.32811	1
FAM50B	271690	208	30	236797	66641	0	1	0	0	50	3	6029929	0.328338	1
TF	489558	523	26	529626	138123	0	2	1	0	50	7	5477437	0.328361	1
POF1B	105434	NaN	-3	456290	110416	0	1	0	0	50	3	7418781	0.328448	1
FAM108A1	2226995	214	26	258427	82091	0	1	0	0	50	4	6998438	0.328475	1
INTS10	207502	242	10	543325	135548	0	2	0	0	50	8	5955151	0.328712	1
CCDC85A	63834	739	-15	403039	116699	0	1	0	0	50	14	7607065	0.328969	1
CCNH	125767	837	8	248230	62006	0	1	0	0	50	7	6292682	0.328991	1
RLBP1	649712	400	25	239372	64066	0	1	0	0	50	7	6950234	0.328997	1
ZNF653	1204183	265	32	447844	133076	0	2	0	0	50	5	5055343	0.329036	1
ZFYVE21	765678	266	43	177263	48616	0	1	0	0	50	7	6088639	0.329104	1
SPON1	414198	644	-10	606567	160680	0	3	0	0	50	8	4547759	0.329547	1
MED30	139000	574	0	133282	36359	0	1	0	0	50	13	5988935	0.329575	1
CYFIP2	266925	1129	33	950690	248848	0	2	0	0	50	2	6279086	0.329621	1
CEP152	418237	340	6	1263398	302305	0	2	2	0	50	6	6456349	0.329712	1
HNRNPD	651473	390	26	270993	68907	0	1	0	0	50	6	7120802	0.329759	1
C19orf18	1252385	750	-19	166242	40788	0	1	0	0	50	15	6917892	0.329798	1
PHYHD1	1580914	198	21	263577	33063	0	1	0	0	50	5	6546680	0.330054	1
SNX16	156346	680	6	261826	66641	0	1	0	0	50	10	7494692	0.330279	1
TMEM182	63440	913	-3	172010	46144	0	1	1	0	50	11	5621122	0.330319	1
P2RX1	561462	215	32	302099	82297	0	1	0	0	50	3	5824959	0.330447	1
C20orf132	808071	360	45	780431	218875	0	2	0	0	50	6	7397357	0.33063	1
ZBTB20	86308	644	10	535188	156354	0	2	0	0	50	8	7005236	0.330757	1
BMPER	20466	507	-17	519944	133282	0	1	0	0	50	8	6041877	0.330872	1
ZC3H4	1263858	179	37	940699	285413	0	3	0	0	32	2	4217850	0.330929	1
ST8SIA2	288853	578	-30	275937	78795	0	1	0	0	50	6	7289413	0.330943	1
POU4F1	41876	1004	-1	291284	99292	0	1	0	0	50	11	5203560	0.331081	1
SIX6	325446	618	0	174894	55311	0	1	0	0	50	7	6244581	0.331189	1
KLRAQ1	168167	780	24	597915	153264	0	1	0	0	50	6	5337666	0.33132	1
PTGDR	405022	533	18	250290	85284	0	1	0	0	50	6	7704297	0.331476	1
ZNF670	379967	612	-15	293962	71276	0	1	0	0	50	3	4572273	0.331481	1
FAM71D	479620	324	19	314047	86726	0	1	0	0	50	4	5597432	0.331572	1
EIF2AK2	603425	281	27	424566	105678	0	2	0	0	50	12	5545417	0.331648	1
PYGL	388112	431	28	640866	168714	0	2	0	0	50	7	6641646	0.331997	1
BPIL2	371339	401	3	382336	105884	0	1	0	0	50	2	5525641	0.332285	1
RNF114	589377	181	48	173555	45526	0	1	0	0	50	7	5476407	0.333043	1
TBC1D19	116288	735	17	410043	103206	0	1	0	0	50	2	5821354	0.333281	1
PECR	603452	419	35	227012	64066	0	1	0	0	50	8	6424625	0.333349	1
TXNIP	739922	172	39	291799	80237	0	1	0	0	50	4	5766352	0.333642	1
OR13A1	126925	808	26	235252	70967	0	1	0	0	50	6	5818985	0.333904	1
FANCC	165520	457	38	419519	115978	0	1	1	0	50	3	7222875	0.333979	1
P2RY14	130485	632	8	247200	68289	0	1	0	0	50	8	6172069	0.334253	1
QRSL1	227264	174	40	393666	109077	0	1	0	0	50	1	4872724	0.334286	1
ZNF254	384073	1381	-62	495842	119686	0	2	0	0	50	36	7950364	0.334462	1
HRH4	144714	390	16	285310	80237	0	1	1	0	50	4	5076973	0.334494	1
AMMECR1	157872	NaN	34	241123	75293	0	1	0	0	50	5	6179073	0.334733	1
KLHDC2	642923	342	12	314871	77250	0	1	0	0	50	7	7867346	0.335155	1
MUC7	264556	861	26	257809	95069	0	1	1	0	50	7	6676975	0.335173	1
ZNF501	433000	541	28	202910	49234	0	1	0	0	50	8	5104989	0.335203	1
FGGY	60575	728	4	434351	119377	0	2	1	0	50	15	7138724	0.335382	1
OR51A2	65798	1006	-15	223098	67362	0	1	1	0	50	10	6106149	0.335504	1
CXCL12	33976	922	-34	134827	36668	0	1	0	0	50	12	5590840	0.33567	1
BRD9	875343	491	30	475448	99292	0	2	1	0	36	3	3622510	0.335721	1
KRTAP13-4	14979	1035	-68	114845	33784	0	1	0	0	50	11	4099297	0.335834	1
DOHH	2172733	210	36	214755	71070	0	1	0	0	50	5	6972276	0.33584	1
ESRP1	467699	426	31	514279	143582	0	2	1	0	50	10	6427303	0.335934	1
OR1L4	409923	553	12	222377	66847	0	1	0	0	50	7	4889307	0.336064	1
ERVFRDE1	NaN	NaN	NaN	381821	117832	0	1	0	0	50	9	11588324	0.336428	1
C9orf84	540873	264	17	1131764	280366	0	3	0	0	50	6	5415122	0.336736	1
S1PR3	248480	646	4	268830	82503	0	1	0	0	50	4	5976060	0.336909	1
ALDH1L1	203027	610	30	672487	191786	0	2	0	0	50	4	5547271	0.336918	1
SLC9A1	886940	336	27	588748	181280	0	2	1	0	50	6	6165992	0.337008	1
MEST	325887	298	31	254925	70143	0	1	0	0	50	5	5853696	0.337012	1
PSTPIP2	386983	300	54	269242	59225	0	1	0	0	50	5	5622667	0.337393	1
LYPD6B	132203	698	-3	160062	40170	0	1	0	0	50	12	5768515	0.337572	1
ALCAM	165047	784	-3	444857	115051	0	2	1	0	37	6	3837986	0.337614	1
SLC41A2	759566	294	30	425081	118141	0	1	0	0	50	3	6517016	0.337848	1
HIST1H1B	228884	634	40	159753	51912	0	2	1	0	23	6	1740082	0.338068	1
PARP14	427462	423	47	1337455	353393	0	3	2	0	50	5	6336663	0.338269	1
CX3CR1	159083	507	38	281705	79825	0	1	1	0	33	2	4021017	0.338336	1
MLEC	1741363	349	42	213107	63448	0	1	1	0	43	2	3693889	0.338792	1
FBXO3	755929	424	15	360603	92082	0	1	0	0	50	2	5550773	0.338877	1
NLRP5	631041	561	-72	878384	252247	0	3	1	0	50	13	8131747	0.339187	1
DENND1A	314875	517	32	762921	231750	0	1	0	0	44	4	6451302	0.339431	1
ANXA6	926280	300	41	521798	133900	0	1	0	0	50	10	6863611	0.339989	1
ZNF529	644122	889	-48	429304	98468	0	2	0	0	50	12	5190685	0.340306	1
SLC35C2	543487	612	42	267388	81782	0	1	0	0	50	6	6641852	0.340458	1
CYP4A22	364960	414	3	388722	108150	0	1	0	0	50	2	5898192	0.340548	1
TRAF1	645995	270	39	305395	88580	0	1	0	0	50	5	6985357	0.340694	1
BLZF1	286300	491	7	298391	81988	0	1	0	0	50	5	6154250	0.34093	1
TRIB1	322911	193	40	263886	84357	0	1	0	0	50	3	5730096	0.341025	1
GDAP1	230695	529	-14	269036	71173	0	1	0	0	50	6	6234384	0.341164	1
CRYBA2	922162	386	35	148835	40273	0	1	0	0	50	8	5380514	0.341226	1
MKRN2	351796	280	34	316210	79619	0	1	0	0	50	3	5605672	0.341637	1
OR52B4	363779	797	-8	226806	66435	0	1	0	0	50	10	6453568	0.34179	1
SFMBT2	169112	363	12	672796	181589	0	1	0	0	50	5	6070099	0.341846	1
FCGR3B	645754	503	22	174894	46968	0	1	0	0	50	11	5487119	0.341917	1
SLCO6A1	132386	647	-12	535600	147908	0	2	1	0	50	12	6988756	0.342045	1
HAVCR2	166999	1198	18	223613	63757	0	1	0	0	50	7	5570755	0.342163	1
NUDT6	126682	414	19	231441	67980	0	1	0	0	50	6	6108312	0.342303	1
CORO1C	451218	217	40	360706	91979	0	1	0	0	50	1	4608838	0.342331	1
ZNF488	117080	445	21	236282	79825	0	1	0	0	50	5	5877798	0.34261	1
CRYBA4	161795	547	-4	149556	39243	0	1	0	0	50	12	6508158	0.342726	1
DDX42	1259976	346	12	702460	189005	0	1	0	0	50	7	7313515	0.342788	1
ZSWIM6	NaN	NaN	NaN	883122	260178	0	1	0	0	50	9	11730670	0.342892	1
IRF2	207866	400	55	266358	67980	0	1	0	0	50	5	5952267	0.342986	1
OR52K1	190769	879	-1	222583	70658	0	1	0	0	50	8	5733598	0.34299	1
GRM3	123690	1072	-18	639939	180765	0	5	0	0	34	17	4679393	0.343062	1
RFC4	449980	384	25	275216	75808	0	1	0	0	50	5	5787364	0.343408	1
FERMT2	309280	188	12	529317	130707	0	1	0	0	50	0	5264433	0.343506	1
PPIL4	434611	150	40	385014	87447	0	1	1	0	50	2	5362695	0.343531	1
GGA1	1136064	180	65	490177	142655	0	2	0	0	50	7	5586720	0.343685	1
WBSCR28	1099366	208	37	187975	62315	0	1	0	0	50	7	4723580	0.344004	1
SAAL1	631291	436	20	365856	89301	0	1	0	0	50	5	7177349	0.344048	1
BPIL3	515931	491	46	340003	97850	0	1	0	0	50	4	6384867	0.344166	1
AKAP4	56301	NaN	5	633244	165521	0	2	1	0	20	4	2640096	0.344191	1
DDX3X	627364	NaN	54	505524	128853	0	1	1	0	50	9	6096673	0.344732	1
WDR18	2292363	206	44	316004	97129	0	1	0	0	50	2	5829697	0.344853	1
RHOBTB1	99491	403	-13	518399	138844	0	2	0	0	50	10	6713231	0.345051	1
KATNA1	437046	210	41	370594	97232	0	1	0	0	50	1	4754789	0.345412	1
RINT1	454408	172	36	596061	156354	0	1	0	0	50	8	5957726	0.3455	1
DHX8	1124329	147	20	908254	251423	0	1	0	0	50	1	4980771	0.345703	1
FOXA2	49625	627	-66	332278	99086	0	2	0	0	50	12	6065155	0.345897	1
LRRC19	116568	447	-12	277173	71688	0	1	0	0	50	10	6905944	0.346083	1
B3GNT7	1124713	359	42	284898	88992	0	1	0	0	50	2	5254957	0.346372	1
AMPD1	600650	472	11	593486	150277	0	2	0	0	50	8	6084519	0.34647	1
LYPLA2	903441	254	32	174688	51500	0	1	0	0	50	8	5253618	0.346795	1
ZNF439	739660	633	-2	375847	90125	0	2	1	0	50	21	6979280	0.347113	1
LZTS1	157405	592	9	426729	129162	0	2	1	0	50	11	6528037	0.347164	1
EFCAB3	344431	362	8	378834	90537	0	1	0	0	50	4	6177734	0.347545	1
FGF12	34070	937	0	185812	49955	0	1	0	0	50	10	6366636	0.347806	1
TSTA3	2183482	235	37	245552	65302	0	1	0	0	50	5	5681480	0.347955	1
SDCCAG8	182671	1011	0	558672	129780	0	1	0	0	50	8	5471154	0.347985	1
OR2T11	116628	850	-20	224025	69834	0	1	0	0	50	8	5652640	0.348052	1
RPS4Y2	0	0	0	197039	55105	0	1	0	0	50	10	6126028	0.348083	1
TRA2A	432206	231	23	208163	62830	0	1	0	0	50	5	5281737	0.348087	1
SPAG6	177548	462	14	379658	105472	0	1	0	0	50	3	6103162	0.348777	1
OR51L1	97256	1024	-11	221965	70349	0	1	0	0	50	13	7327111	0.348822	1
MYRIP	195545	917	9	638909	178087	0	2	0	0	50	7	6463044	0.348857	1
CYHR1	2043455	200	36	338046	105678	0	1	0	0	50	1	4897650	0.349103	1
MOV10L1	934225	242	31	929369	247612	0	3	1	0	50	6	5159682	0.349137	1
SEC23IP	450354	404	39	747883	202910	0	1	0	0	50	6	6621664	0.349249	1
AP4M1	1401098	205	46	336604	102176	0	1	0	0	50	4	7212163	0.349466	1
ZNF620	195638	546	22	318373	78692	0	1	0	0	50	5	6062168	0.349564	1
RABEPK	951081	168	46	277379	77044	0	1	0	0	50	6	6185562	0.349592	1
BSG	1647685	255	-8	293962	84872	0	1	0	0	50	2	5429748	0.349664	1
NRP1	360090	488	-9	697310	182413	0	2	0	0	50	8	7483774	0.350114	1
RAB34	1695792	208	40	255749	70864	0	1	0	0	50	8	7383143	0.350202	1
SLC9A4	184297	671	6	589778	164491	0	2	0	0	25	3	3926875	0.350426	1
PAFAH2	774988	221	31	296022	80649	0	1	0	0	50	5	6418136	0.3505	1
OR9A4	198115	856	-6	225055	66950	0	1	0	0	50	9	6077927	0.350526	1
ABCA9	263023	602	-42	1229717	323626	0	4	0	0	43	8	5271025	0.350716	1
PTPRB	159250	454	-26	1660051	453509	0	6	1	0	50	15	7679783	0.350855	1
HORMAD1	1611525	178	42	310442	73027	0	1	0	0	50	9	6001810	0.350877	1
FAM110B	190462	601	15	264401	79516	0	1	0	0	50	3	5142275	0.351104	1
ZNF32	310272	630	-6	203734	52736	0	1	0	0	50	10	5894484	0.351247	1
FAM198B	123627	849	-14	398919	119274	0	2	1	0	50	19	8383170	0.351331	1
FAM154B	382946	701	18	296228	76735	0	1	0	0	50	10	8299637	0.351411	1
ZSWIM7	943249	350	-33	143479	35123	0	1	0	0	50	12	6582112	0.351414	1
GPR116	168285	392	0	1003014	270375	0	2	0	0	28	6	5009920	0.35152	1
BCHE	28918	1215	-18	446093	116596	0	2	0	0	50	15	6393519	0.351586	1
PCDHGB3	662513	568	2	666822	207030	0	3	1	0	50	14	7219888	0.351652	1
UNC5C	25813	910	-12	685877	196627	0	3	0	0	50	19	8553120	0.352033	1
PDE4D	91124	682	10	685053	185400	0	2	0	0	47	7	7196713	0.35206	1
ABT1	411992	498	24	195906	60255	0	1	0	0	50	9	7807812	0.35227	1
MBD4	917611	355	56	435896	111343	0	1	0	0	50	9	4633043	0.352527	1
TSPAN11	315469	555	-5	189520	54590	0	1	0	0	50	6	4743768	0.352575	1
MYH15	257473	874	3	1484333	371830	0	3	1	0	50	7	6078133	0.352689	1
AHSG	508316	436	45	266461	82709	0	1	0	0	50	9	8094255	0.352738	1
TRPV6	284406	645	18	536836	153470	0	2	0	0	50	10	6991125	0.352774	1
BMP10	404215	470	27	310339	84872	0	1	0	0	50	7	7299301	0.353248	1
CDH10	30232	737	-29	581126	162637	0	3	3	0	39	9	3966530	0.354251	1
CRHBP	245514	418	17	240917	65920	0	1	0	0	50	6	5904269	0.354339	1
ZFAND1	158801	681	12	221965	51500	0	1	0	0	50	8	5308311	0.354365	1
AKR1C4	630098	678	-21	246170	64684	0	1	0	0	50	6	5161845	0.354454	1
ABCA8	295848	637	-41	1197375	314871	0	5	1	0	50	14	6189682	0.354516	1
ZNF445	366436	418	42	764157	198687	0	2	0	0	50	6	6710759	0.354936	1
CAPS2	110847	692	-32	434557	103721	0	1	0	0	50	18	6941788	0.35498	1
RPS6KA2	235623	646	9	584319	160680	0	1	0	0	50	7	6318020	0.355461	1
SRRT	1339207	433	48	662702	173761	0	1	1	0	50	6	6930252	0.355693	1
CD46	321738	372	8	328776	76014	0	1	1	0	50	4	5780463	0.356152	1
OR6N2	103627	985	1	226703	67774	0	1	0	0	50	10	6028281	0.356557	1
ZNF683	1021101	217	22	362457	113403	0	1	0	0	50	2	5368360	0.356812	1
ITGA1	173759	379	9	890435	238651	0	1	0	0	50	3	5589192	0.356812	1
NID1	555035	318	19	914228	266770	0	2	0	0	50	3	6857534	0.357106	1
GTF2E1	307733	475	11	325171	87653	0	1	0	0	50	4	6065464	0.357353	1
ZNF124	374414	704	-12	221553	50985	0	1	0	0	50	9	5717324	0.357814	1
UBA3	264082	443	20	358852	92906	0	1	1	0	50	6	6675224	0.357895	1
C12orf52	417427	252	35	187151	65611	0	1	0	0	50	7	5566738	0.358169	1
TXLNA	1460758	218	29	409322	110107	0	1	0	0	50	2	6273936	0.358245	1
PABPC5	8224	NaN	-28	275731	79310	0	1	0	0	50	29	7293327	0.358443	1
IL1RAP	139316	398	0	607391	162328	0	2	0	0	50	10	6915008	0.358667	1
CTSB	470951	301	42	259972	66332	0	1	0	0	50	6	6065567	0.358867	1
CCKBR	466636	728	4	310030	110210	0	1	0	0	50	3	6632685	0.358918	1
RDH5	1814311	384	26	223922	76735	0	1	0	0	50	4	4613576	0.35908	1
OR4N5	371813	563	-29	219802	66332	0	1	0	0	50	10	5874605	0.359222	1
ZFP64	145657	427	-8	793203	212592	0	2	0	0	50	3	5838040	0.359233	1
MC5R	131146	815	8	233192	69010	0	1	0	0	50	7	5914569	0.359305	1
ART5	537999	403	23	211253	64375	0	1	0	0	50	9	6493841	0.359391	1
SHISA9	NaN	NaN	NaN	333514	97850	0	1	0	0	50	9	11568342	0.359894	1
PLSCR5	124275	768	-20	205485	55311	0	1	0	0	50	12	6238607	0.360069	1
CNGB1	822498	125	10	948527	260281	0	2	0	0	50	2	5949898	0.360315	1
NUDCD3	1535714	363	52	268727	73027	0	1	0	0	50	8	7456891	0.360593	1
OR6N1	103627	985	1	220832	69010	0	1	0	0	50	10	6028281	0.360673	1
APOL3	1228837	331	13	287473	89198	0	1	1	0	50	6	6458203	0.360874	1
SLC25A3	487754	218	21	298185	85902	0	1	0	0	50	3	4941425	0.360886	1
ST3GAL5	1164530	216	51	317549	83533	0	1	0	0	50	5	6483850	0.361518	1
SPN	NaN	NaN	NaN	270169	102794	0	1	1	0	32	5	6143744	0.3617	1
ABCD4	652027	358	47	457217	127720	0	1	0	0	50	1	5848855	0.361933	1
C18orf19	161398	676	44	199305	57474	0	1	0	0	50	7	4511400	0.362082	1
ADAM12	214443	485	-29	705138	198378	0	1	0	0	50	6	6558628	0.362577	1
DYX1C1	298473	405	1	352569	78795	0	1	0	0	50	4	5879446	0.363148	1
SNAPC2	952640	320	27	232883	83224	0	1	0	0	50	5	6056194	0.363329	1
DHRS7C	77786	204	-62	229690	66332	0	1	0	0	50	8	6237268	0.363384	1
VIPR1	355160	527	21	343608	95790	0	1	0	0	50	5	7638583	0.363525	1
SGK269	311464	502	30	1263501	359676	0	4	0	0	41	5	4777037	0.363824	1
DCAF12	779457	142	39	333720	97026	0	1	0	0	50	4	6078751	0.36384	1
ZDHHC23	441946	487	29	299833	86417	0	1	0	0	50	6	6542045	0.363897	1
RUNX1	164915	429	45	358337	111343	0	1	0	0	50	2	6380541	0.364075	1
KCNA7	2070141	200	35	314665	110210	0	1	0	0	50	1	5249189	0.364302	1
ACACB	528828	519	29	1826808	516339	0	5	2	0	50	14	6966611	0.364438	1
C6orf97	301605	535	7	538587	138123	0	2	0	0	50	12	6770808	0.365033	1
CRK	1380844	220	18	221759	63448	0	1	0	0	50	7	6163932	0.365055	1
TNNT2	857879	209	26	251423	51088	0	1	0	0	50	4	4855832	0.365368	1
ARFIP2	424988	469	20	251423	74263	0	1	0	0	50	9	7237707	0.365689	1
MAGEF1	1301642	485	36	219905	65611	0	1	0	0	50	10	7618498	0.365701	1
TRIM56	1066804	272	39	521180	180559	0	2	0	0	50	8	6679962	0.365776	1
ZCCHC12	234959	NaN	44	289327	84254	0	1	0	0	50	6	6632170	0.365793	1
KHSRP	865106	219	33	527051	156457	0	1	1	0	50	7	6062580	0.365997	1
EXT1	190467	586	18	557333	147496	0	2	0	0	50	5	4547450	0.366484	1
ATP2A3	617494	268	33	779607	237312	0	2	0	0	50	7	5513590	0.366609	1
WNT2	331093	392	5	268109	71482	0	1	0	0	50	6	6183811	0.366807	1
ESX1	354255	NaN	47	287473	94142	0	1	0	0	50	3	5793338	0.367151	1
C17orf81	1782958	316	21	260693	74881	0	1	0	0	50	4	4808761	0.367236	1
ADCY3	284877	296	37	844806	241947	0	2	0	0	50	2	5344464	0.367424	1
PLEKHO1	1202779	309	41	298185	88683	0	1	0	0	50	6	7263766	0.36744	1
MYF5	27810	974	-1	186533	53251	0	1	0	0	50	10	5870485	0.367696	1
IL1R2	215759	556	12	296949	83430	0	1	0	0	50	6	6466958	0.368183	1
ASAM	713809	216	13	272126	81988	0	1	0	0	50	8	7068169	0.368194	1
GPATCH8	1121044	166	30	1089019	313532	0	2	0	0	43	3	4346085	0.368321	1
SCNN1G	547445	631	23	486984	130398	0	2	0	0	50	8	5101075	0.368494	1
SOCS4	795059	144	37	325686	84357	0	1	0	0	50	4	5330662	0.369183	1
CORO6	719319	383	30	350509	99704	0	1	1	0	50	2	5790351	0.369373	1
OR10H4	843515	575	12	226291	67259	0	1	0	0	50	11	6273318	0.369757	1
ZNF844	NaN	NaN	NaN	498005	124012	0	1	0	0	50	9	11594504	0.369852	1
SLC15A2	516880	677	28	552698	149968	0	1	1	0	50	8	5134138	0.370044	1
CD93	199022	554	-50	458968	147599	0	1	1	0	50	10	5957005	0.370048	1
TNNT1	1036976	266	-1	221965	52736	0	1	0	0	50	3	4265024	0.370115	1
KRT8	1781225	288	27	356895	100734	0	1	0	0	50	2	5458897	0.37013	1
GRB7	1448852	226	36	395726	115669	0	1	0	0	50	4	8117945	0.370317	1
DERL3	637355	196	52	200232	60564	0	1	0	0	50	8	5937435	0.37035	1
TMEM135	159214	587	-7	350921	91876	0	1	0	0	50	5	6121599	0.370373	1
RNASEH2A	1937827	226	32	223201	64169	0	1	0	0	50	7	6102441	0.370433	1
OR5B2	475497	835	-29	223613	64993	0	1	0	0	50	8	4722035	0.370487	1
IL1RL2	238921	541	8	433939	113609	0	1	0	0	50	4	7236986	0.370528	1
UQCRFS1	158775	892	-73	193640	62521	0	1	0	0	50	9	6094716	0.37056	1
BIRC8	427680	921	-46	174482	45835	0	1	0	0	50	11	5013834	0.370695	1
PLSCR1	123426	671	-12	243904	61697	0	1	0	0	50	13	7526931	0.370798	1
RNFT1	962470	223	14	328879	85799	0	1	0	0	50	6	6272906	0.371073	1
C16orf46	259514	284	8	293344	84254	0	1	1	0	50	5	5386797	0.37119	1
CXorf36	72853	NaN	50	326819	97438	0	1	0	0	50	3	5388445	0.3712	1
EYA2	306082	522	36	405511	112682	0	1	0	0	50	1	5055137	0.37151	1
TROVE2	288840	433	-13	419313	108459	0	1	0	0	50	2	5221585	0.371618	1
C12orf40	72641	714	-20	503979	116184	0	1	0	0	50	16	6827767	0.371627	1
ALKBH8	234842	643	-2	501713	128338	0	1	0	0	50	12	6012110	0.371789	1
OR9G4	384896	828	-34	232574	71173	0	1	0	0	50	9	5519255	0.371869	1
STK4	938230	294	42	372551	92803	0	1	0	0	50	7	8328889	0.37211	1
ZSCAN12	NaN	NaN	NaN	457423	113609	0	1	0	0	50	9	11584101	0.372137	1
LPIN3	383021	309	5	626652	186636	0	2	0	0	50	9	7291782	0.372737	1
CLMN	207561	612	30	744484	200129	0	2	0	0	47	4	5260931	0.37277	1
OR52J3	97256	1024	-11	218051	68392	0	1	0	0	50	13	7327111	0.37286	1
HNRNPU	695318	417	6	621193	160577	0	2	0	0	50	4	4769930	0.37288	1
DVL3	1453689	334	42	529832	152131	0	2	1	0	50	10	7492323	0.372881	1
IL13RA2	166070	NaN	19	293550	70761	0	1	0	0	50	4	4520052	0.373109	1
MXRA8	1744013	273	28	321566	100837	0	1	0	0	50	6	6596120	0.373391	1
SLC25A17	854552	191	47	228660	66744	0	1	0	0	50	10	6470769	0.373469	1
PGBD5	286328	478	10	338973	91773	0	1	0	0	50	4	6478597	0.373531	1
ADH6	167884	786	-3	281190	78486	0	1	0	0	50	8	6226865	0.37369	1
CORO7	754886	161	41	679079	212695	0	1	1	0	50	4	5750696	0.373754	1
METTL2A	330776	370	5	288709	73130	0	1	0	0	50	5	5540988	0.373883	1
ATP1A4	841605	386	29	764157	216609	0	2	0	0	50	4	5508337	0.374076	1
TEAD1	339042	432	-1	326716	82709	0	1	0	0	50	5	6203896	0.374161	1
CCKAR	165749	636	36	311266	91361	0	1	0	0	50	4	5737718	0.374221	1
RAPGEF3	395089	320	14	688143	202395	0	2	0	0	50	6	6564602	0.374641	1
CLINT1	227687	916	44	471946	121952	0	1	0	0	50	1	5237035	0.374777	1
NARS2	302979	569	17	361015	98159	0	1	0	0	50	7	8125670	0.374827	1
LPA	287006	545	-24	1516263	423948	0	4	0	0	21	0	3108540	0.37547	1
MAP3K15	222229	NaN	38	984474	268212	0	2	0	0	50	7	5931358	0.375474	1
SLC25A37	474894	409	36	245861	72100	0	1	0	0	50	8	6911712	0.375558	1
FBXL2	496632	352	15	322699	88889	0	1	0	0	50	6	6997202	0.375625	1
OR2Z1	536422	487	-47	219596	72100	0	1	0	0	50	16	8950906	0.375729	1
PCDH1	760355	281	23	892083	285825	0	3	0	0	15	1	2034250	0.376087	1
LPIN2	583114	425	44	675680	179323	0	2	0	0	50	10	7729841	0.376154	1
LAMB4	487451	326	4	1328288	345874	0	4	0	0	32	8	4719872	0.376178	1
MEPE	423426	538	1	393563	97747	0	1	0	0	50	6	7241518	0.376198	1
CD1C	120861	833	3	247612	68186	0	1	0	0	50	7	5219937	0.376425	1
ZNF701	546511	1005	-53	397168	100940	0	2	0	0	50	15	5657172	0.376569	1
PSMB10	879834	158	50	198172	65714	0	1	0	0	50	9	6875765	0.376976	1
MRPL45	1101194	504	10	215579	56650	0	1	0	0	50	6	4615945	0.377477	1
NEUROD6	48298	883	-4	248024	66538	0	1	0	0	50	10	6520930	0.377504	1
OR6K6	103627	985	1	246376	72512	0	1	0	0	50	10	6028281	0.377744	1
HERC4	337983	246	12	800722	209708	0	2	0	0	50	5	5570343	0.377812	1
TRDN	23697	1090	-16	601005	125763	0	3	0	0	50	19	6223775	0.377957	1
IL20RA	133090	449	24	407365	113609	0	1	0	0	50	2	5416152	0.378097	1
OR1S1	637499	828	-25	232883	69010	0	1	0	0	50	8	4813087	0.378128	1
PPM1E	469298	448	11	553728	154500	0	2	0	0	50	11	7074143	0.378249	1
ODF3L2	1370962	423	-24	201880	70658	0	1	0	0	50	5	5199749	0.378261	1
SLC38A8	494952	460	3	314459	100837	0	1	0	0	50	3	5172866	0.378431	1
CXorf66	66755	NaN	14	265740	72924	0	1	1	0	39	6	4721417	0.378489	1
KRT35	1445853	325	-22	333720	98262	0	1	0	0	50	3	5525744	0.378508	1
C16orf70	1093307	150	47	326510	84151	0	1	0	0	50	6	6492090	0.378745	1
FBXO9	450160	386	26	346080	84975	0	1	0	0	50	4	5650992	0.378882	1
TPSD1	1150864	215	36	177778	53045	0	1	0	0	50	9	5531718	0.378884	1
TBX10	1391063	393	56	280057	87035	0	1	0	0	50	5	5638014	0.378948	1
FAM105A	514082	380	28	271302	68289	0	1	0	0	50	7	5730199	0.379143	1
ST7L	561127	355	19	444239	118450	0	1	0	0	50	3	6246023	0.379263	1
TEAD3	683460	280	36	328158	90846	0	1	0	0	50	5	6963521	0.379554	1
ZUFSP	247712	479	10	441046	106811	0	1	0	0	50	3	5862554	0.379577	1
KLF4	255934	434	-14	339179	110725	0	1	0	0	50	1	5150000	0.379661	1
SERPINI2	135686	933	-18	310751	75499	0	1	0	0	50	8	6211003	0.379702	1
MTL5	712475	354	47	379555	104030	0	1	0	0	50	3	6054031	0.37974	1
MYOM2	104051	570	-26	1109928	293550	0	3	1	0	50	11	6336045	0.379823	1
RPGRIP1L	248316	406	-15	1004456	247612	0	2	0	0	50	2	5339623	0.379825	1
UNC80	NaN	NaN	NaN	2421530	678049	0	3	1	0	50	10	12148541	0.380039	1
ELF1	291800	476	39	452376	131016	0	1	0	0	50	2	5605054	0.380112	1
CDH9	39282	1140	-26	591426	154500	0	2	1	0	50	21	6574387	0.380377	1
CDK17	248700	405	26	411794	104854	0	1	0	0	50	3	5784480	0.380417	1
CD300A	491117	504	7	220523	64993	0	1	0	0	50	8	5268450	0.380532	1
ABHD12	608597	348	-3	316107	87138	0	1	0	0	50	3	5527598	0.38073	1
PLEKHF1	222973	612	-63	199820	60976	0	1	0	0	50	11	8541069	0.381103	1
A2M	348389	364	17	1101791	308794	0	1	0	0	44	3	6692013	0.381324	1
CLIC5	62331	701	13	321875	85387	0	1	0	0	50	5	5958241	0.38137	1
CATSPERG	1467279	253	0	878487	231441	0	1	0	0	50	3	5782935	0.381597	1
CCDC88C	271632	469	47	1489380	427965	0	3	0	0	50	4	6993082	0.381823	1
OR2G3	204354	957	-25	219081	67980	0	1	0	0	50	16	7470178	0.38214	1
PRKAR2B	231025	644	17	316107	84666	0	1	0	0	50	5	6212033	0.382168	1
PRKAR1B	543988	401	7	285310	81164	0	1	0	0	50	6	7198052	0.38245	1
USP26	88462	NaN	12	673929	173658	0	2	1	0	50	7	5392359	0.382475	1
HSF1	2525749	200	28	391194	114948	0	1	0	0	50	4	7574929	0.382479	1
DMRTC2	1360684	454	23	264607	86417	0	1	0	0	50	5	5410075	0.382726	1
C12orf50	152672	507	-36	323832	74469	0	1	0	0	50	6	5985330	0.382785	1
SLC24A1	501873	240	44	351951	93009	0	1	0	0	50	4	5681789	0.38281	1
RFXAP	191525	731	-15	197245	58298	0	1	0	0	50	10	6839921	0.382827	1
FCGRT	2080142	210	41	263886	82812	0	1	0	0	50	6	6317196	0.382926	1
TIGD7	1397628	303	32	405614	104236	0	1	0	0	50	5	6744543	0.382944	1
CRTAM	651341	416	7	299112	77250	0	1	0	0	50	6	5532954	0.383268	1
DHODH	438866	372	19	284898	92700	0	1	0	0	50	5	6078339	0.383449	1
ZNF883	519671	575	-11	281705	69937	0	1	0	0	50	6	5035361	0.38412	1
RASGRF1	420514	488	42	955840	258530	0	3	1	0	50	8	6496210	0.384147	1
TBC1D7	258474	423	35	224334	56856	0	1	0	0	50	8	5383707	0.384545	1
DBR1	190056	464	9	408807	105060	0	1	0	0	50	4	6458615	0.38472	1
TRIM44	605264	411	-6	263165	61594	0	1	0	0	50	6	5646872	0.384942	1
AFF2	97330	NaN	-13	985504	272435	0	4	1	0	50	13	6188549	0.38502	1
OR4X1	400891	509	-27	218257	65096	0	1	0	0	50	11	5677257	0.385162	1
KCNH6	934619	247	-1	722545	217742	0	2	0	0	50	3	5122808	0.385382	1
GSG1	692979	203	5	324141	61491	0	1	0	0	50	5	6152911	0.385384	1
GJA4	548013	580	19	234428	76426	0	1	0	0	50	5	5085625	0.386034	1
UGCG	598588	172	14	298906	77147	0	1	0	0	50	6	5548713	0.386077	1
ZBED5	NaN	NaN	NaN	503567	139771	0	1	0	0	50	9	11610263	0.386101	1
PCK1	181790	562	-4	463912	124733	0	2	0	0	50	11	5771296	0.38628	1
L3MBTL2	1301913	179	53	541265	143170	0	1	0	0	50	9	6075970	0.386358	1
KIF9	816399	242	46	600593	157384	0	1	0	0	50	9	6158576	0.386414	1
OR52D1	99343	946	-2	223819	73130	0	1	0	0	50	12	6264769	0.386491	1
F13A1	44522	696	22	549196	147599	0	1	0	0	50	1	6148585	0.386521	1
SIGLEC9	355132	632	1	332484	105678	0	1	0	0	50	5	6453053	0.386611	1
ST18	155128	793	-15	788259	207957	0	2	1	0	50	13	6083489	0.386613	1
WIPI2	1750164	417	34	349273	97232	0	1	0	0	50	2	4984067	0.386661	1
KLRG2	568414	428	26	288915	96717	0	2	1	0	20	4	2632886	0.386964	1
FCRL2	113186	829	26	380585	105472	0	1	0	0	50	6	5678493	0.386986	1
DCAF4L1	272281	261	25	282014	86623	0	1	0	0	50	6	6488485	0.387086	1
CCDC146	312362	639	35	735935	172525	0	2	0	0	50	3	4172324	0.387265	1
ELF3	751933	168	31	281087	73645	0	1	0	0	50	5	5838349	0.387266	1
SNX11	1195543	255	11	201777	56856	0	1	0	0	50	11	5985948	0.38727	1
SULT1A2	1141256	269	53	225467	58195	0	1	0	0	50	10	6527728	0.387366	1
MYH4	77401	731	-50	1475063	370903	0	7	2	0	50	21	7793392	0.387679	1
TAS2R1	349235	840	-18	215064	63036	0	1	0	0	50	12	5681892	0.387789	1
CSNK1G1	743794	263	43	321051	83430	0	1	0	0	50	6	6325539	0.388024	1
ATF4	721040	467	72	257809	71585	0	1	0	0	50	8	5853902	0.388057	1
KCTD8	73476	1109	-10	338767	101867	0	2	0	0	50	19	7798851	0.38818	1
CYLD	279624	792	2	719455	187460	0	1	0	0	50	7	5946087	0.388559	1
P4HB	3798594	211	19	382954	101249	0	1	0	0	50	2	5346009	0.388568	1
AFP	331900	594	3	466796	116596	0	1	1	0	50	6	6209973	0.388714	1
CHRND	279084	156	34	382645	111755	0	1	0	0	50	3	6002737	0.389188	1
HRC	2011861	267	47	532819	122879	0	2	0	0	50	10	5970910	0.389376	1
OR8K5	10101	1007	-38	221450	63757	0	1	0	0	50	15	6625166	0.389972	1
KIAA1033	237030	387	34	908460	220008	0	2	0	0	50	3	5104474	0.390127	1
DBT	314135	495	9	361839	98880	0	1	0	0	50	5	6052795	0.39031	1
ZNF774	1110178	139	33	362663	89713	0	1	0	0	50	4	5798488	0.39035	1
ZDHHC3	472994	290	36	310442	79825	0	1	0	0	50	5	5703316	0.390629	1
GNMT	1200368	259	40	218978	62212	0	1	0	0	50	9	6569649	0.390878	1
FAM198A	NaN	NaN	NaN	408601	130295	0	1	0	0	50	9	11600787	0.391037	1
SDR42E1	207928	635	13	282529	85181	0	1	0	0	50	10	7435673	0.391092	1
PPFIA3	2011861	267	47	879105	265740	0	2	0	0	48	7	5816513	0.391298	1
ETFDH	171388	429	1	462470	125248	0	1	0	0	50	3	6218110	0.391309	1
CEACAM1	495357	380	5	410249	118141	0	1	0	0	50	7	6959813	0.391796	1
MC2R	133238	815	-2	213210	63036	0	1	0	0	50	8	4947605	0.391837	1
STAP2	2122615	220	27	336913	96305	0	1	0	0	50	5	6902545	0.392045	1
VDAC1	615558	269	56	213622	59534	0	1	0	0	50	11	6114492	0.392169	1
KCNK18	202100	640	4	280469	78589	0	1	0	0	50	7	5651919	0.392271	1
ACCS	345807	680	3	377804	104236	0	1	0	0	50	4	6225938	0.392655	1
MBD5	119685	955	7	1081191	315798	0	4	1	0	50	10	6836110	0.392698	1
CFLAR	617625	205	39	376362	98571	0	1	0	0	50	5	6243036	0.392768	1
RXFP4	1880483	213	32	255543	92391	0	1	1	0	50	8	6886992	0.392814	1
ATF7	1542915	154	52	361015	111446	0	1	0	0	50	4	6071541	0.393187	1
PSTK	274189	673	11	261517	69113	0	1	0	0	50	6	5451172	0.393203	1
COL6A6	198659	527	16	1674162	468444	0	5	1	0	50	7	5938362	0.393405	1
ZNF17	451095	869	-24	496872	120201	0	2	0	0	50	11	5190170	0.393773	1
C5orf38	18983	986	-29	99189	33372	0	1	0	0	50	22	6617132	0.393827	1
SRD5A1	253440	585	-1	191786	54178	0	1	0	0	50	7	4960789	0.393942	1
AQP6	1033911	220	48	196627	69422	0	1	0	0	50	10	6080193	0.394021	1
VPS53	486092	514	7	630360	171804	0	1	0	0	50	7	5731538	0.394034	1
OR5J2	10101	1007	-38	222892	66641	0	1	0	0	50	15	6625166	0.394056	1
ZNF434	1361831	303	29	360809	93421	0	1	0	0	50	5	6231912	0.394307	1
PRDM7	822636	221	26	386044	83327	0	1	0	0	50	5	6349538	0.39446	1
TTC22	578299	343	23	429510	137505	0	1	0	0	50	1	6236547	0.394858	1
ATF2	347113	641	24	375950	107944	0	1	0	0	50	5	6474271	0.394897	1
C2orf89	725789	275	5	330218	100219	0	1	0	0	50	7	8164913	0.395041	1
CLEC3A	44717	1261	-26	147805	38831	0	1	0	0	50	18	5954945	0.395116	1
ZBTB34	367308	322	48	364517	101146	0	1	0	0	50	4	6286193	0.395234	1
SCUBE2	623689	357	31	777341	204352	0	2	0	0	50	7	7115034	0.395405	1
OTOP2	1045089	223	25	403657	125660	0	1	0	0	50	2	5755125	0.395429	1
KRT12	1036346	358	5	360397	107738	0	1	0	0	47	0	3576572	0.395634	1
SLC25A18	431029	390	-37	232883	69937	0	1	0	0	50	8	5970498	0.396134	1
GCM1	414446	329	20	325171	84872	0	1	0	0	50	6	6304218	0.396154	1
C10orf27	521475	579	30	261414	74778	0	1	0	0	50	7	5854005	0.396174	1
HES1	420702	294	33	199923	64272	0	1	0	0	50	8	6015097	0.396184	1
TMEFF1	238688	591	-11	289945	74366	0	1	0	0	50	6	5586926	0.396332	1
PHF20L1	195342	773	-4	799486	198584	0	2	0	0	50	5	5644194	0.396424	1
CAPN1	3317462	168	54	541471	146981	0	2	0	0	50	7	5663352	0.396607	1
GPR19	791330	136	44	301378	85490	0	1	0	0	50	7	5876562	0.396626	1
SNRNP40	643810	234	30	270066	73542	0	1	0	0	50	7	5654288	0.396672	1
EN1	154049	576	-8	273053	92494	0	1	0	0	50	3	5763468	0.396675	1
FBXL5	190822	327	37	521798	132355	0	1	0	0	50	1	5211182	0.396707	1
P4HA1	539936	354	44	427038	109386	0	1	0	0	50	3	5705891	0.397089	1
SLC16A5	1311590	159	28	361118	114124	0	1	0	0	50	5	7158603	0.397271	1
WASF2	795528	156	26	361942	110519	0	1	0	0	50	4	6127367	0.397681	1
LRP1B	8988	1120	-11	3530119	845321	0	13	3	0	50	16	7824189	0.397705	1
MEF2A	197556	416	12	410146	113918	0	1	0	0	50	4	6576447	0.397742	1
ORC3L	236047	435	28	548681	136372	0	1	0	0	50	2	6112020	0.397816	1
RNF126	1832767	218	10	230308	68804	0	1	0	0	29	4	4919898	0.397884	1
PAQR8	372545	431	33	252453	77868	0	1	0	0	50	8	6282691	0.397907	1
KLF7	207002	598	20	220729	63860	0	1	0	0	50	7	5212109	0.397988	1
SLC25A45	4112809	242	50	210429	64890	0	1	0	0	50	9	5986875	0.398112	1
ANP32A	437749	562	32	193846	45320	0	1	0	0	50	10	5255163	0.398288	1
PTCH2	656648	191	36	866127	282117	0	1	0	0	50	4	6331616	0.398664	1
PEX13	635177	350	33	291902	86932	0	1	0	0	50	11	8132262	0.39897	1
TBX22	26689	NaN	-26	389649	103824	0	2	0	0	50	28	8918976	0.399207	1
FGR	732210	217	24	396447	108459	0	1	0	0	50	5	7644454	0.399266	1
SCARA3	350607	232	30	442385	136990	0	1	0	0	50	4	7673706	0.399282	1
ENTPD7	422578	304	12	447432	128235	0	1	0	0	50	4	7254702	0.399314	1
PIP5K1B	184422	543	27	409425	107532	0	1	0	0	50	4	6065052	0.39934	1
TNPO2	1959466	226	29	680109	182619	0	2	1	0	50	8	6778636	0.399373	1
GOLGA2	1813435	201	46	757771	203528	0	1	0	0	50	5	6032607	0.399574	1
KRT31	1321356	424	-6	305704	88889	0	1	0	0	50	3	4881788	0.399645	1
FAM126B	646602	167	33	391091	113506	0	1	0	0	50	4	6025500	0.399967	1
ZNF430	156264	1079	-42	430437	103824	0	2	0	0	28	9	3713047	0.400029	1
PITPNC1	648233	365	3	284898	71688	0	1	0	0	50	6	5544387	0.400072	1
VASP	1107927	194	44	283147	84872	0	1	0	0	50	4	5316448	0.40043	1
OR6M1	92984	637	-1	221141	69628	0	1	0	0	50	14	6362722	0.400979	1
FOXN3	111760	684	20	364208	98365	0	1	0	0	50	4	6068966	0.401041	1
UBR5	504282	414	39	2092445	575461	0	3	1	0	50	6	7638892	0.401164	1
EI24	391073	595	23	266564	61594	0	1	0	0	50	9	6334500	0.401245	1
E4F1	2179404	224	39	569178	175203	0	2	0	0	50	6	5649756	0.401307	1
TBX4	312575	408	-11	398404	117008	0	1	0	0	50	3	6370550	0.401378	1
OR52A1	109516	1024	-15	224128	65405	0	1	1	0	50	11	5409148	0.401455	1
CAMTA2	1416161	231	30	915464	276349	0	2	0	0	50	2	5404925	0.401521	1
EPS8L3	933010	190	27	447329	126484	0	1	0	0	50	3	6552448	0.401658	1
HSD17B6	2637730	154	47	232677	67053	0	1	0	0	50	15	7820481	0.401741	1
IDO1	11280	520	7	304365	81267	0	1	1	0	50	8	6497755	0.401766	1
OR52N1	203856	922	-5	228866	68392	0	1	0	0	50	9	4920413	0.402245	1
PNLIPRP3	127796	855	-19	357925	90125	0	1	0	0	50	7	6721677	0.402334	1
DOCK11	207684	NaN	38	1590629	396859	0	2	0	0	50	3	5344464	0.402598	1
METTL4	247615	485	-5	355659	91464	0	1	0	0	50	6	5989965	0.402702	1
COL28A1	220971	682	6	843570	242874	0	1	0	0	50	7	7231321	0.40272	1
KCNK9	62115	562	5	271096	79001	0	1	0	0	50	9	7319386	0.40297	1
TTC39C	292559	189	54	442179	115257	0	1	0	0	50	3	6060108	0.403028	1
KLF15	181307	600	34	295713	93318	0	1	0	0	50	4	5422435	0.403216	1
TC2N	368236	478	21	371315	97438	0	1	0	0	50	9	7767127	0.403303	1
EIF3M	408431	613	7	290254	70967	0	1	0	0	50	7	5526259	0.403338	1
RHD	642678	270	36	307249	91979	0	1	0	0	50	6	5963494	0.403464	1
TRPV3	441141	442	-2	592250	162019	0	1	1	0	50	7	5521830	0.403573	1
PLA2G3	731144	218	40	370079	110107	0	1	0	0	50	5	7268607	0.403715	1
RPE65	201619	477	-16	406953	104751	0	1	0	0	50	5	6406085	0.403749	1
DDX27	886628	261	50	603168	160989	0	2	0	0	50	10	6965066	0.404135	1
OR10AG1	4262	1044	-40	217330	62315	0	1	0	0	50	18	6892245	0.404161	1
BRAP	591444	191	32	449492	113815	0	1	0	0	50	2	5629259	0.404171	1
UBXN6	2078211	278	37	327540	95172	0	1	0	0	50	5	6832711	0.404361	1
OR8J3	10101	1007	-38	223407	68907	0	1	0	0	50	15	6625166	0.40447	1
TRMT11	142337	297	11	356071	88889	0	1	0	0	50	5	5609895	0.404477	1
OR52A5	109516	1024	-15	226806	66744	0	1	0	0	50	11	5409148	0.404712	1
GCAT	1385064	203	66	323420	101764	0	1	0	0	50	3	5359296	0.404747	1
UBXN11	1021101	217	22	388207	112682	0	1	0	0	50	2	5368360	0.404762	1
TTC23L	245995	558	-4	276555	71379	0	1	0	0	50	7	5257532	0.405127	1
OR8G2	196141	921	-12	216918	65199	0	1	0	0	50	13	5861421	0.405184	1
AIMP1	158895	711	5	253792	67259	0	1	0	0	50	12	6812935	0.405503	1
MLL2	1770671	214	65	3934085	1265149	0	13	0	0	0	0	1265149	0.405585	1
RNF148	53042	1027	6	221656	62006	0	1	0	0	50	14	6685215	0.405616	1
C1orf156	244851	614	10	274289	72100	0	1	0	0	50	11	6128809	0.405974	1
SFRP4	100826	683	10	259251	68598	0	1	0	0	50	10	7706048	0.406003	1
OR6C1	667726	802	-14	224746	65096	0	1	1	0	50	13	5626993	0.406102	1
DLX6	99426	991	-15	216094	58916	0	1	0	0	50	8	5886450	0.406209	1
KRT37	1321356	424	-6	331145	94039	0	1	0	0	50	3	4881788	0.406294	1
KRT20	1036346	358	5	316519	86726	0	1	0	0	50	2	3900404	0.406539	1
ZNF286A	730837	431	-16	394696	94142	0	1	0	0	50	6	6446255	0.406603	1
PET112L	146825	477	14	416429	116287	0	1	0	0	50	4	6474271	0.406673	1
ARHGAP10	75227	678	22	603992	152749	0	1	0	0	50	1	6134989	0.406792	1
AASDHPPT	86519	753	-16	233604	59946	0	1	0	0	50	12	6795528	0.407002	1
SERPINB1	469210	229	37	284795	74881	0	1	0	0	50	7	5526568	0.407094	1
TRIM55	277437	480	30	432394	116081	0	1	1	0	50	3	5735246	0.407147	1
KRT23	1036346	358	5	317137	83636	0	1	0	0	50	2	3900404	0.407595	1
OR13C9	147494	920	-31	229999	65405	0	1	0	0	50	13	5791484	0.407616	1
MTDH	605177	163	38	432394	121643	0	1	0	0	50	3	6291652	0.407809	1
POMT2	554839	418	37	557539	163358	0	2	1	0	49	8	5496595	0.408028	1
PBX3	491989	545	36	325171	87962	0	1	0	0	50	6	6215123	0.408074	1
MRAS	201973	408	19	159856	40067	0	1	1	0	30	5	2854027	0.408334	1
BTBD18	NaN	NaN	NaN	506142	157281	0	1	0	0	50	9	11627773	0.408736	1
C11orf61	168652	622	14	365135	110107	0	1	0	0	50	3	5713925	0.408761	1
FAM53B	300236	352	32	304777	91052	0	1	0	0	50	4	5555614	0.408832	1
KAT2B	102581	583	4	623047	170156	0	2	1	0	50	10	6792747	0.409178	1
GFRA3	1219794	273	43	294683	85696	0	1	0	0	50	9	8111353	0.409359	1
FLRT2	18925	671	-45	470401	142346	0	2	0	0	50	19	8173359	0.409558	1
PUF60	2279638	229	25	411176	122158	0	1	0	0	50	5	7866934	0.409824	1
PDS5A	606929	175	42	1025159	264298	0	2	0	0	50	4	6231500	0.410146	1
UBXN10	649343	508	30	199923	61800	0	1	1	0	36	7	4193645	0.410156	1
PCDHGA12	NaN	NaN	NaN	666719	212695	0	2	2	0	32	6	6253645	0.410383	1
USP29	311003	924	-64	679594	177263	0	2	0	0	50	8	5441593	0.410496	1
SLC3A2	2342595	181	71	482761	146672	0	1	0	0	50	15	7024909	0.410567	1
RRP15	75487	488	-20	216403	51500	0	1	1	0	46	10	5082226	0.410584	1
CUL1	517446	532	0	598739	146260	0	2	0	0	50	11	6511866	0.410813	1
CRX	881316	336	39	213107	68701	0	1	0	0	50	11	6511248	0.410989	1
ASAH1	366238	474	20	341960	88477	0	1	0	0	50	7	6754328	0.411078	1
LPPR5	37516	947	-17	236282	68392	0	1	0	0	50	9	5771090	0.411118	1
ZNF404	464802	286	11	415502	95584	0	1	0	0	50	6	6644118	0.411226	1
PNN	314417	166	13	541471	134621	0	1	0	0	50	1	5567150	0.411249	1
ZNF341	718430	161	58	622017	182001	0	2	0	0	50	6	5431396	0.411296	1
EPHA5	57073	706	-19	771367	211871	0	3	1	0	50	14	6639380	0.411526	1
SGCE	393749	462	4	369358	95996	0	1	0	0	50	4	5620504	0.411558	1
LCK	1427362	210	43	383778	104133	0	1	0	0	50	5	7456376	0.411668	1
GPR37L1	704755	156	27	338458	110210	0	1	1	0	50	4	5439224	0.412044	1
FAIM3	467839	385	39	283353	88992	0	1	0	0	50	7	6555538	0.412167	1
CCNA1	197057	880	1	342784	99086	0	1	0	0	50	6	6102647	0.412252	1
TCN1	337128	548	8	327746	85078	0	1	1	0	50	8	6104604	0.412617	1
OXCT1	109769	687	11	395108	107635	0	1	0	0	50	6	7197743	0.412653	1
SLC33A1	284462	473	4	398198	117832	0	1	0	0	50	4	5899531	0.412685	1
CLCNKA	886121	197	43	507996	153264	0	1	0	0	19	0	2051039	0.412813	1
FNTB	501431	387	39	328879	90743	0	1	0	0	50	7	6913051	0.412865	1
NEK3	397134	432	30	393357	95172	0	1	0	0	50	6	6686760	0.412888	1
ITIH2	199302	528	-8	713069	189520	0	2	1	0	50	9	6779769	0.413147	1
ZNF140	558706	834	17	345050	84460	0	1	0	0	50	5	5072956	0.413183	1
OR13C2	147494	920	-31	229690	65714	0	1	0	0	50	13	5791484	0.413563	1
DAG1	1657622	236	28	623459	208369	0	1	0	0	50	9	6659156	0.413691	1
EFNB1	141847	NaN	19	251835	74778	0	1	0	0	50	5	4791663	0.413874	1
OASL	1225663	380	40	385117	99086	0	1	0	0	50	3	5166995	0.413964	1
FCHO1	1181745	246	21	663423	198069	0	2	0	0	50	8	7243681	0.413968	1
TADA2A	520126	171	25	371212	88271	0	1	0	0	50	5	5981210	0.413975	1
METT5D1	271729	616	-14	314150	85696	0	1	0	0	50	5	5033198	0.414216	1
GRIN3A	111816	1063	-27	809683	234737	0	5	2	0	33	24	6751238	0.414348	1
FAM171A1	211657	716	8	643647	191580	0	2	1	0	50	9	7067551	0.414563	1
LSM14B	838629	288	-13	284692	83018	0	1	0	0	50	5	5564884	0.414933	1
LIG1	973756	431	26	688143	198069	0	1	0	0	50	8	7107103	0.415407	1
PLAGL1	358761	422	8	331042	100322	0	1	0	0	50	6	5962052	0.415435	1
CYP2E1	563924	525	-10	368225	100219	0	1	0	0	50	3	5142069	0.415438	1
SESN1	385493	465	26	418592	104545	0	1	0	0	50	6	6915935	0.415707	1
NFIL3	150560	369	18	335162	94039	0	1	1	0	50	5	5329529	0.416175	1
TYMS	416109	486	19	262032	68598	0	1	0	0	50	7	6352834	0.416224	1
WDR44	131060	NaN	25	689173	181589	0	1	0	0	50	6	4990247	0.416224	1
ZNF667	135115	713	-50	458865	112476	0	2	0	0	50	21	7370474	0.416424	1
RPF1	238252	685	-2	265843	69113	0	1	0	0	50	7	5452614	0.416496	1
SLC44A5	178229	935	-21	581744	147805	0	1	0	0	35	7	4389963	0.416513	1
CDCA7	255854	559	28	340106	89095	0	1	0	0	50	5	6260340	0.416536	1
PPIL2	447011	252	56	419210	96202	0	1	0	0	50	2	5202324	0.416744	1
ZC3H12C	137968	266	8	649003	177263	0	2	0	0	50	8	5876150	0.41677	1
GATA5	1190564	205	22	282323	94039	0	1	0	0	50	4	6083592	0.416811	1
ZC3H18	626708	184	39	699679	205691	0	1	0	0	50	5	6130457	0.416869	1
PDHX	663753	258	6	397168	121334	0	1	0	0	50	7	8465467	0.416945	1
AGK	227799	887	16	323832	86829	0	1	0	0	50	9	7162929	0.417123	1
DKK1	94567	519	-8	194979	56238	0	1	0	0	50	12	6416076	0.417328	1
PHB2	2704950	211	47	222995	64993	0	1	0	0	50	13	7696572	0.41736	1
SERPINA3	316239	858	10	309721	88271	0	1	1	0	50	6	5344361	0.417499	1
SPAG1	806617	270	36	702151	179426	0	2	0	0	50	8	6291961	0.417924	1
BARHL1	1522970	581	37	229896	76632	0	1	0	0	50	10	8141841	0.417993	1
RNMT	142674	697	42	369461	85078	0	1	0	0	50	6	5892424	0.418045	1
LBR	660503	319	0	462161	124939	0	1	0	0	50	3	6183914	0.418307	1
SLC35F3	277114	649	1	358131	105678	0	1	0	0	50	3	5381647	0.418402	1
[truncated: 16,864 more rows]

## Sheet: Stage-distribution
Table S6b: Summary of frequently mutated genes and their distributions in early-stage and late-stage in ESCC
(The bold are mutated genes in cancer gene census).
Gene name	Nonsilent mut sample in total	Freq in total	Nonsilent mut sample in stage Ⅰ	Freq in stage Ⅰ	Nonsilent mut sample in stage Ⅲ	Freq in stage Ⅲ	Fisher.text	X2
NOTCH1	22	0.211538	18	0.352941	4	0.0754717	0.000631474
TP53	91	0.875	45	0.882353	46	0.867925		0.415
TTN	24	0.230769	8	0.156863	16	0.301887		0.049
MUC16	19	0.182692	10	0.196078	9	0.169811		0.872
PIK3CA	18	0.173077	9	0.176471	9	0.169811		0,928
FAT1	16	0.153846	8	0.156863	8	0.150943		0.933
CSMD3	15	0.144231	7	0.137255	8	0.150943		0.719
PCLO	13	0.125	5	0.0980392	8	0.150943		0.335
LRP1B	12	0.115385	7	0.137255	5	0.0943396		0.587
MLL2	12	0.115385	7	0.137255	5	0.0943396		0.587
SPTA1	10	0.0961538	3	0.0588235	7	0.132075	0.197
EP300	10	0.0961538	7	0.137255	3	0.0566038	0.32
SYNE1	10	0.0961538	7	0.137255	3	0.0566038	0.32
PKHD1L1	10	0.0961538	4	0.0784314	6	0.113208	0.522
RYR2	9	0.0865385	7	0.137255	2	0.0377358	0.161
VPS13C	8	0.0769231	4	0.0784314	4	0.0754717	1
DNAH5	8	0.0769231	4	0.0784314	4	0.0754717	1
USH2A	8	0.0769231	4	0.0784314	4	0.0754717	1
NEB	8	0.0769231	5	0.0980392	3	0.0566038	0.716
CDKN2A	8	0.0769231	6	0.117647	2	0.0377358	0.27
NOTCH3	8	0.0769231	4	0.0784314	4	0.0754717	1
PCDH15	8	0.0769231	4	0.0784314	4	0.0754717	1
FBXW7	8	0.0769231	6	0.117647	2	0.0377358	0.27
AHNAK2	7	0.0673077	4	0.0784314	3	0.0566038	1
ZNF804B	7	0.0673077	6	0.117647	1	0.0188679	0.113
EYS	7	0.0673077	3	0.0588235	4	0.0754717	0.713
NRXN1	7	0.0673077	4	0.0784314	3	0.0566038	1
MUC17	7	0.0673077	2	0.0392157	5	0.0943396	0.265
LAMA2	7	0.0673077	4	0.0784314	3	0.0566038	1
CDH12	7	0.0673077	4	0.0784314	3	0.0566038	1
SCN1A	7	0.0673077	4	0.0784314	3	0.0566038	1
USP34	7	0.0673077	3	0.0588235	4	0.0754717	0.713
XIRP2	7	0.0673077	3	0.0588235	4	0.0754717	0.713
ZNF750	6	0.0576923	1	0.0196078	5	0.0943396	0.109
CNTNAP5	6	0.0576923	4	0.0784314	2	0.0377358	1
MYH4	6	0.0576923	1	0.0196078	5	0.0943396	0.109
NRXN3	6	0.0576923	4	0.0784314	2	0.0377358	1
DNAH11	6	0.0576923	1	0.0196078	5	0.0943396	0.109
CCDC168	6	0.0576923	2	0.0392157	4	0.0754717	0.432
COL12A1	6	0.0576923	3	0.0588235	3	0.0566038	1
PRDM9	6	0.0576923	4	0.0784314	2	0.0377358	1
PRUNE2	6	0.0576923	5	0.0980392	1	0.0188679	0.205
CNTNAP2	6	0.0576923	4	0.0784314	2	0.0377358	1
CNTN6	6	0.0576923	2	0.0392157	4	0.0754717	0.432
MYH2	6	0.0576923	4	0.0784314	2	0.0377358	1
COL22A1	6	0.0576923	3	0.0588235	3	0.0566038	1
SYNE2	6	0.0576923	3	0.0588235	3	0.0566038	1
MAGEC3	6	0.0576923	4	0.0784314	2	0.0377358	1
FAM135B	6	0.0576923	1	0.0196078	5	0.0943396	0.109
APOB	6	0.0576923	3	0.0588235	3	0.0566038	1
RP1	6	0.0576923	2	0.0392157	4	0.0754717	0.432
CSMD1	6	0.0576923	3	0.0588235	3	0.0566038	1
FLG	6	0.0576923	3	0.0588235	3	0.0566038	1
UNC13C	6	0.0576923	3	0.0588235	3	0.0566038	1
COL1A2	5	0.0480769	1	0.0196078	4	0.0754717	0.201
FAT2	5	0.0480769	1	0.0196078	4	0.0754717	0.201
CUBN	5	0.0480769	3	0.0588235	2	0.0377358	1
MYH1	5	0.0480769	2	0.0392157	3	0.0566038	0.675
C5orf42	5	0.0480769	1	0.0196078	4	0.0754717	0.201
FAT4	5	0.0480769	3	0.0588235	2	0.0377358	1
PCDHA13	5	0.0480769	2	0.0392157	3	0.0566038	0.675
GRIK2	5	0.0480769	3	0.0588235	2	0.0377358	1
AHNAK	5	0.0480769	3	0.0588235	2	0.0377358	1
GRIN3A	5	0.0480769	3	0.0588235	2	0.0377358	1
GRM3	5	0.0480769	2	0.0392157	3	0.0566038	0.675
LRP1	5	0.0480769	2	0.0392157	3	0.0566038	0.675
PTPRQ	5	0.0480769	2	0.0392157	3	0.0566038	0.675
CEP192	5	0.0480769	3	0.0588235	2	0.0377358	1
VCAN	5	0.0480769	4	0.0784314	1	0.0188679	0.363
ASTN1	5	0.0480769	3	0.0588235	2	0.0377358	1
COL11A1	5	0.0480769	1	0.0196078	4	0.0754717	0.201
MACF1	5	0.0480769	2	0.0392157	3	0.0566038	0.675
SCN4A	5	0.0480769	3	0.0588235	2	0.0377358	1
ABCB1	5	0.0480769	1	0.0196078	4	0.0754717	0.201
ABCA8	5	0.0480769	3	0.0588235	2	0.0377358	1
ZFHX4	5	0.0480769	2	0.0392157	3	0.0566038	0.675
AQR	5	0.0480769	3	0.0588235	2	0.0377358	1
AGBL4	5	0.0480769	3	0.0588235	2	0.0377358	1
LRRC4C	5	0.0480769	4	0.0784314	1	0.0188679	0.363
CLSTN2	5	0.0480769	3	0.0588235	2	0.0377358	1
FN1	5	0.0480769	4	0.0784314	1	0.0188679	0.363
FAM75D1	5	0.0480769	2	0.0392157	3	0.0566038	0.675
MAGEC1	5	0.0480769	4	0.0784314	1	0.0188679	0.363
NAV2	5	0.0480769	4	0.0784314	1	0.0188679	0.363
NOL4	5	0.0480769	3	0.0588235	2	0.0377358	1
LRP2	5	0.0480769	3	0.0588235	2	0.0377358	1
NAV3	5	0.0480769	3	0.0588235	2	0.0377358	1
ACACB	5	0.0480769	4	0.0784314	1	0.0188679	0.363
KCND2	5	0.0480769	3	0.0588235	2	0.0377358	1
TCHH	5	0.0480769	1	0.0196078	4	0.0754717	0.201
FBN2	5	0.0480769	4	0.0784314	1	0.0188679	0.363
MUC12	5	0.0480769	4	0.0784314	1	0.0188679	0.363
CNTNAP4	5	0.0480769	4	0.0784314	1	0.0188679	0.363
THSD7B	5	0.0480769	2	0.0392157	3	0.0566038	0.675
SLC4A10	5	0.0480769	2	0.0392157	3	0.0566038	0.675
PCDH10	5	0.0480769	2	0.0392157	3	0.0566038	0.675
CDC42BPB	5	0.0480769	2	0.0392157	3	0.0566038	0.675
COL6A6	5	0.0480769	3	0.0588235	2	0.0377358	1
VPS13B	5	0.0480769	2	0.0392157	3	0.0566038	0.675
