# Supplementary material for: Genomic analyses reveal FAM84B and the NOTCH pathway are associated with the progression of esophageal squamous cell carcinoma
Source: Gigascience. 2016 Jan 11;5:1. doi: 10.1186/s13742-015-0107-0 (PMC4709967; doi:10.1186/s13742-015-0107-0)
Supplement: Additional file 13: Table S7. — NOTCH1 mutations identified in 36 of atypical hyperplasia tissues through targeted PCR-Sanger sequencing. (XLSX 266 kb) [file 13742_2015_107_MOESM13_ESM.xlsx]

## Sheet: NOTCH1 mutations
Table S7. NOTCH1 mutations identified in 36 of atypical hyperplasia tissues through targeted PCR-Sanger sequencing.
Transcript_affected	Mut_effect	CDS_mutation	AA_mutation	Chrom	Chrom_start	Chrom_end	Genome mutation
NM_017617	nonsynonymous SNV	c.1120G>A	p.D374N	9	139412724	139412724	C>T
NM_017617	nonsynonymous SNV	c.5984G>T	p.G1995V	9	139393662	139393662	C>A
NM_017617	nonsynonymous SNV	c.1120G>A	p.D374N	9	139412724	139412724	C>T
NM_017617	nonsynonymous SNV	c.1270G>A	p.E424K	9	139412375	139412375	C>T
NM_017617	frameshift deletion	c.1176_1179del	p.392_393del	9	139412665	139412668	ATTG>-
NM_017617	frameshift insertion	c.1644_1645insA	p.N548fs	9	139410458	139410458	->T
