# Supplementary material for: Genomic analyses reveal FAM84B and the NOTCH pathway are associated with the progression of esophageal squamous cell carcinoma
Source: Gigascience. 2016 Jan 11;5:1. doi: 10.1186/s13742-015-0107-0 (PMC4709967; doi:10.1186/s13742-015-0107-0)
Supplement: Additional file 14: Table S8. — Statistically significant pathway with different frequency in stage I and stage III tumors (P < 0.05). (XLS 27 kb) [file 13742_2015_107_MOESM14_ESM.xls]

## Sheet: S Table 8
Table S8: Functional pathways with all mutated genes.
Pathway info		Freq total	Freq stageI	Freq stageIII	Fisher test
	TP53 pathway	0.903846	0.921569	0.886792	0.741732
Mechanisms known to	NOTCH pathway	0.432692	0.54902	0.320755	0.028983
be important in cancer	PIK3CA/AKT/mTOR pathway	0.288462	0.313725	0.264151	0.666717
	Hedgehog signaling pathway	0.25	0.1569	0.3396	0.000415972
	Chromatin remodeling	0.4327	0.4706	0.3962	0.771168
	Cell adhesions	0.538462	0.588235	0.490566	0.333251
Significantly altered pathways	MAPK signaling pathway	0.942308	0.941176	0.943396	1
(Bonferroni corrected P<0.05)	Axon guidance	0.471154	0.45098	0.490566	0.699479
Metabolic pathways	Pyrimidine metabolism	0.221154	0.313725	0.132075	0.033604
	Fructose and mannose metabolism	0.0865385	0.156863	0.0188679	0.0150037
	Glycine/serine/threonine metabolism	0.0865385	0.156863	0.0188679	0.0150037
