# Supplementary material for: Genomic analyses reveal FAM84B and the NOTCH pathway are associated with the progression of esophageal squamous cell carcinoma
Source: Gigascience. 2016 Jan 11;5:1. doi: 10.1186/s13742-015-0107-0 (PMC4709967; doi:10.1186/s13742-015-0107-0)
Supplement: Additional file 16: Table S9. — Summary of clinical data of large-scale TMA (OD-CT-DgEso01-001, Shanghai Outdo Biotech). (XLSX 200 kb) [file 13742_2015_107_MOESM16_ESM.xlsx]

## Sheet: Sheet1
Human Tissue Array (OD-CT-DgEso01-001)
Catalogue No.:			OD-CT-DgEso01-001
Description:			Esophagus carcinoma, esophagus hyperplasia, normal tissue and tissue of other organs. 2 cores/case.
Species:			Human (Mongoloid)
Fixative:			Formalin
Total Cases:			100
Total Cores:			200
Core Diameter:			1.0mm
Section Thickness:			4 micrometers
Validation:			Validated by Immunohistochemistry
Tissue Summary:			Esophagus carcinoma tissue, 58cases. Esophagus hyperplasia, 22 cases,. Normal esophagus tissue, 10 cases. Gastric cancer, 10 cases. Liver cancer, 1 case. Colon cancer, 1 case. Rectum cancer, 1 case. Pancreas cancer, 1 case. Breast cancer, 1 case. Ovarial cancer, 1 case. Uterine cancer, 1 case. Lung cancer, 1 case. Kidney cancer, 1 case.
Storage:			Short term RT; Long term 4ºC
Usage:			For research use only
No.	Map ID		Organ	Pathology Type	Grade
1	A	1	esophagus	squamous cell carcinoma	G1
54		2
2		3	esophagus	squamous cell carcinoma	G1
59		4
3		5	esophagus	squamous cell carcinoma	G1
26		6
4		7	esophagus	squamous cell carcinoma	G1
1		8
5		9	esophagus	squamous cell carcinoma	G1
14		10
6		11	esophagus	squamous cell carcinoma	G1
15		12
7		13	esophagus	squamous cell carcinoma	G1
60		14
8		15	esophagus	squamous cell carcinoma	G1
94		16
9	B	1	esophagus	squamous cell carcinoma	G1
117		2
10		3	esophagus	squamous cell carcinoma	G1
114		4
11		5	esophagus	squamous cell carcinoma	G1
90		6
12		7	esophagus	squamous cell carcinoma	G1
6		8
No.	Map ID		Organ	Pathology Type	Grade
13	B	9	esophagus	squamous cell carcinoma	G2
21		10
14		11	esophagus	squamous cell carcinoma	G2
107		12
15		13	esophagus	squamous cell carcinoma	G2
42		14
16		15	esophagus	squamous cell carcinoma	G2
16		16
17	C	1	esophagus	squamous cell carcinoma	G2
116		2
18		3	esophagus	squamous cell carcinoma	G2
62		4
19		5	esophagus	squamous cell carcinoma	G2
38		6
20		7	esophagus	squamous cell carcinoma	G2
82		8
21		9	esophagus	squamous cell carcinoma	G2
58		10
22		11	esophagus	squamous cell carcinoma	G2
100		12
23		13	esophagus	squamous cell carcinoma	G2
120		14
24		15	esophagus	squamous cell carcinoma	G2
61		16
25	D	1	esophagus	squamous cell carcinoma	G2
45	D2	2
26	D3	3	esophagus	squamous cell carcinoma	G2
29	D4	4
27	D5	5	esophagus	squamous cell carcinoma	G3
46	D6	6
28	D7	7	esophagus	squamous cell carcinoma	G3
28	D8	8
29	D9	9	esophagus	squamous cell carcinoma	G3
24	D10	10
30	D11	11	esophagus	squamous cell carcinoma	G3
85	D12	12
31	D13	13	esophagus	squamous cell carcinoma	G3
22	D14	14
32	D15	15	esophagus	squamous cell carcinoma	G3
108	D16	16
33	E	1	esophagus	squamous cell carcinoma	G3
98	E2	2
34	E3	3	esophagus	squamous cell carcinoma	G3
72	E4	4
35	E5	5	esophagus	squamous cell carcinoma	G3
79	E6	6
36	E7	7	esophagus	squamous cell carcinoma	G3
51	E8	8
37	E9	9	esophagus	squamous cell carcinoma	G3
35	E10	10
38	E11	11	esophagus	squamous cell carcinoma	G3
77	E12	12
39	E13	13	esophagus	carcinoma in situ
91	E14	14
40	E15	15	esophagus	carcinoma in situ
56	E16	16
41	F	1	esophagus	carcinoma in situ
101	F2	2
42	F3	3	esophagus	carcinoma in situ
89	F4	4
43	F5	5	esophagus	carcinoma in situ
65	F6	6
44	F7	7	esophagus	carcinoma in situ
69	F8	8
45	F9	9	esophagus	carcinoma in situ
102	F10	10
46	F11	11	esophagus	intramucosal carcinoma
49	F12	12
47	F13	13	esophagus	intramucosal carcinoma
10	F14	14
48	F15	15	esophagus	intramucosal carcinoma	G1
34	F16	16
No.	Map ID		Organ	Pathology Type	Grade
49	G	1	esophagus	intramucosal carcinoma	G2
112	G2	2
50	G3	3	esophagus	intramucosal carcinoma
7	G4	4
51	G5	5	esophagus	intramucosal carcinoma
23	G6	6
52	G7	7	esophagus	undifferented small cell carcinoma
105	G8	8
53	G9	9	esophagus	small cell carcinoma
63	G10	10
54	G11	11	esophagus	adenocarcinoma	G2-G3
71	G12	12
55	G13	13	esophagus	adenocarcinoma	G2
88	G14	14
56	G15	15	esophagus	verrucuous carcinoma	G1
25	G16	16
57	H	1	esophagus	squamous cell carcinoma
118		2
58		3	esophagus	carcinoid
55		4
59		5	esophagus	midrange - severe atypical hyperplasia
99		6
60		7	esophagus	midrange - severe atypical hyperplasia
64		8
61		9	esophagus	midrange - severe atypical hyperplasia
9		10
62		11	esophagus	midrange - severe atypical hyperplasia
19		12
63		13	esophagus	midrange - severe atypical hyperplasia
11		14
64		15	esophagus	midrange - severe atypical hyperplasia
74		16
65	I	1	esophagus	severe atypical hyperplasia
39		2
66		3	esophagus	midrange - severe atypical hyperplasia
66		4
67		5	esophagus	midrange - severe atypical hyperplasia
43		6
68		7	esophagus	midrange - severe atypical hyperplasia
32		8
69		9	esophagus	midrange - severe atypical hyperplasia
2		10
70		11	esophagus	midrange - severe atypical hyperplasia
40		12
71		13	esophagus	severe atypical hyperplasia
95		14
72		15	esophagus	midrange - severe atypical hyperplasia
12		16
73	J	1	esophagus	midrange - severe atypical hyperplasia
83		2
74		3	esophagus	severe atypical hyperplasia
103		4
75		5	esophagus	midrange - severe atypical hyperplasia
110		6
76		7	esophagus	severe atypical hyperplasia
86		8
77		9	esophagus	severe atypical hyperplasia
84		10
78		11	esophagus	midrange - severe atypical hyperplasia
36		12
79		13	esophagus	midrange - severe atypical hyperplasia
111		14
80		15	esophagus	slightly atypical hyperplasia
		16	esophagus
81	K	1	esophagus	normal esophagus tissue
		2	esophagus
82		3	esophagus	normal esophagus tissue
		4	esophagus
83		5	esophagus	normal esophagus tissue
		6	esophagus
84		7	esophagus	normal esophagus tissue
		8	esophagus
No.	Map ID		Organ	Pathology Type	Grade
85	K	9	esophagus	normal esophagus tissue
		10	esophagus
86		11	esophagus	normal esophagus tissue
		12	esophagus
87		13	esophagus	normal esophagus tissue
		14	esophagus
88		15	esophagus	normal esophagus tissue
		16	esophagus
89	L	1	esophagus	normal esophagus tissue
		2	esophagus
90		3	esophagus	normal esophagus tissue
		4	esophagus
91		5	stomach	gastric cancer
		6
92		7	liver	liver cancer
		8
93		9	colon	colon cancer
		10
94		11	rectum	rectum cancer
		12
95		13	esophagus	esophagus cancer
		14
96		15	breast	breast cancer
		16
97	M	1	ovarium	ovarial cancer
		2
98		3	uterus	uterine cancer
		4
99		5	lung	lung cancer
		6
100		7	kidney	kidney cancer
		8
