# Supplementary material for: Genomic analyses reveal FAM84B and the NOTCH pathway are associated with the progression of esophageal squamous cell carcinoma
Source: Gigascience. 2016 Jan 11;5:1. doi: 10.1186/s13742-015-0107-0 (PMC4709967; doi:10.1186/s13742-015-0107-0)
Supplement: Additional file 17: Figure S8. — Large-scale TMA analyses depict FAM84B expression pattern in ESCC tissues. Detail information of cases was shown in Table S9. (XLS 686 kb) [file 13742_2015_107_MOESM17_ESM.xls]

## Sheet: Study
	Project
	Field	Field	Mandatory	Enter text	Notes
	submitter_first_name	First Name	Y	Yongping	Please enter the submitter's first name
	submitter_last_name	Surname	Y	Cui	Please enter the submitter's last name
	submitter_email	Email	Y	cuiy0922@yahoo.com	Please enter the submitter's email address
	submitter_affiliation	Institution/Company	Y	Translational Medicine Research Center, Shanxi Medical University, Taiyuan, Shanxi 030001,China	Please enter the submitter's affiliation
		Publish Immeadiately or Hold Until GigaScience Publication(HUP)?	Y	Hold until publication	Please select an upload status from the pull-down menu (HUP=hold until published).
	author_list	Co-Authors list	Y	Caixia Cheng; Heyang Cui; Ling Zhang; Zhiwu Jia; Bin Song; Fang Wang; Yong Zhou; Yaoping Li; Jing Liu; Jiaqian Wang; Pengzhou Kong; Ruyi Shi; Yanghui Bi; Bin Yang; Juan Wang; Zhenxiang Zhao; Yanyan Zhang; Xiaoling Hu; Jie Yang; Chanting He; Zhiping Zhao; Jinfen Wang; Yanfeng Xi; Enwei Xu; Guodong Li; Shiping Guo; Yunqing Chen; Xiaofeng Yang; Xing Chen; Jianfang Liang; Jiansheng Guo; Yingrui Li; X…	Please enter the author list for your dataset in the format '<first_name> <middle initials(optional)> <last_name>; '		Hold until publication
	dataset_type	Data Type(s)	Y	Genomic	Please enter one or more of the following dataset types: 'Genomic', 'Epigenomic', 'Imaging', 'Metabolomic', 'Metagenomic', 'Proteomic', 'Software', 'Transcriptomic', 'Workflows', 'ElectroEncephaloGraphy(EEG)', 'Genome Mapping', 'Network-Analysis', 'Neuroscience', 'Virtual Machine' as a comma-separated list. Please contact database@gigasciencejournal.com to request additional dataset type values.		Release immediately
	title	Title	Y	Supporting data for "Genomic analyses reveal FAM84B and the NOTCH pathway are associated with the progression of esophageal squamous cell carcinoma".	Please enter a short descriptive title for your project
	description	Description	Y	Esophageal squamous cell carcinoma (ESCC) is the sixth most lethal cancer worldwide and the fourth most lethal cancer in China. Although copy number alterations and somaticpoint mutations associated with the development of ESCC have been identified by array-based technologies and genome-wide studies,respectively, the genomic characterization of ESCCs from different stages of the disease has not b…	Please enter a description of your project. This should be similar in scope to an article abstract with a reason for creating the dataset, what is included and how the data could be utilised, but no conclusion of analysis results is required as these are about the data not your interpretation of it (thats for the associated manuscripts).
	dataset_size	Approx Size of Data	Y	MB	Please enter the combined size of all files in your project (please supply units; KB, MB, GB and TB units are allowed)
	additional_information	Additional Information	N	http://www.halogenomics.com/sureselect/how-it-works，http://soap.genomics.org.cn/，http://www.broadinstitute.org/cancer/cga/mutsig，http://www.genome.jp/kegg	Please enter any URLs to FTP servers or webpages associated with your dataset as comma separated lists
	genome_browser	Genome Browser	N		If your dataset is hosted on a genome browser other than the Ensembl, NCBI and UCSC browsers, please enter the URL
		Funding information	N	基金名称,81330063,National Natural Science Foundation of China ;基金名称,81272189, National Natural Science Foundation of China; 基金名称, NO213005A,the Key Project of Chinese Ministry of Education; 基金名称,20121417110001,Specialized Research Fund for the Doctoral Program of Higher Education;基金名称, 2013131023,the Innovative Team in Science & Technology of Shanxi; 基金名称,81272694,National Natural Science Foundation…	Please supply any funding body and award ID's together with the awardee's name, <Funder name>,<award number>,<awardeee name>. If multiple grants are to be listed please separate by semi-colons(;)
		Keywords	N	Next-generation sequencing; ESCC; FAM84B; NOTCH signaling	Please list upto 5 keywords, separated by semi-colons(;)
	image_location	Image	Y		Please provide the copyright-free image file name or path for your dataset landing page
	image_url	Image URL	Y		Please provide the URL or file path to link from your dataset landing page image
	image_tag	Image Title	Y		Please provide some short alternate text for your dataset landing page image
	image_photographer	Iimage Credit	N		Please provide the name of the image photographer, or person(s) credited with providing the image
	image_source	Image Source	N		Please provide the image source
	image_license	Image License	Y		Please provide the license for your image (must be copyright-free), eg. CC0 for creative commons no rights reserved (http://creativecommons.org/about/cc0).
	related_manuscript	Related Manuscript(s)	N		If your dataset has been published, please enter the manuscript DOI or the NCBI PubMed ID (http://www.ncbi.nlm.nih.gov/pubmed) as a comma-separated list
	related_doi	Related GigaDB project	N		If your dataset is related to a previously published GigaDB dataset, please enter the DOI in the format '10.5524/XXXXXX'
	doi_relationship	Relationship to other GigaDB project	N	IsCitedBy	For related GigaDB projects please select a relationship from the pull-down menu.
	project_URL	Project URL	N		If your dataset was produced as part of a larger project, please enter the "name":URL as a comma-separated paired list e.g.' "Genome 10K":http://www.genome10k.org/ '
	ext_acc_mirror	Externally Accessioned GigaDB Data	N	EGA:EGAS00001001487	If ANY data that you wish to publish in GigaDB has been submitted to to an external resource such as EBI or NCBI, please provide the accession(s) as a comma-separated list in the format 'SRA:XXXXXX' , 'GEO:XXXXXX', 'AE:XXXXXX' (see Links tab for allowed prefixes). Please contact database@gigasciencejournal.com to request additional prefixes or provide the full URL.
	ext_acc_link	NonGigaDB Data Links	N		If ANY related data from your project has been submitted to to an external resource such as EBI or NCBI, but you are NOT including the data in this submission, please provide the accessions as a comma-separated list in the format 'SRA:XXXXXX', 'GEO:XXXXXX', 'AE:XXXXXX' (see Links tab for allowed prefixes).

## Sheet: SOPs
	Protocols
	Please note that you can also enter your protocol directly at protocols.io
	https://www.protocols.io
	then simply provide the private "reviewer link" in the protocol description box below.
		Protocol Title	Protocol Description	Before start of protocol	Warnings
	Protocol 1	WGS	For WGS, genomic DNA extracted from five stage I tumors, nine stage III tumors and matched normal tissues were randomly fragmented and purified . The WGS libraries were constructed and subjected to WGS on an Illumina HiSeq 2000. At least 65× target depth and 30-fold haploid coverage for tumors and normal samples were achieved in all samples.
		(Optional) Section Title	Step Description	Optional annotation/note
	step 1		genomic DNA extracted
	step 2		randomly fragmented and purified
	step 3		constructed libraries
	step 4		subjected on an Illumina HiSeq 2000
	step 5
			add more rows for extra steps if required
		Protocol Title	Protocol Description	Before start of protocol	Warnings
	Protocol 2	WES	For WES, the qualified genomic DNAs from 46 tumors from stage I, 44 tumors from stage III and matched normal tissues were randomly fragmented, amplified by ligation-mediated PCR (LM-PCR), purified and hybridized to the NimbleGen SeqCap EZ exome (44M, Roche Company, Indianapolis, IN, USA) array for enrichment. Each captured library was subjected to an Illumina HiSeq 2000 platform for high-throughp…
		(Optional) Section Title	Step Description	Optional annotation/note
	step 1		qualified genomic DNA
	step 2		randomly fragmented
	step 3		amplified by ligation-mediated PCR
	step 4		purified and hybridized to the NimbleGen SeqCap EZ exome (44M, Roche Company, Indianapolis, IN, USA) array for enrichment
	step 5		subjected on an Illumina HiSeq 2000
	step 6
			add more rows for extra steps if required
		Protocol Title	Protocol Description	Before start of protocol	Warnings
	Protocol 2	Illumina sequencing analysis pipeline	For detection of somatic point mutations, sequencing reads from an Illumina HiSeq 2000 sequencer were aligned to the human reference genome (hg19) sequence using Burrows-Wheeler Aligner (BWA)	removing duplicated reads (redundant information produced by PCR) using the SAMtools
		(Optional) Section Title	Step Description	Optional annotation/note
	step 1		applied SOAPnuke to remove adapter and filter low quality reads
	step 2		aligned to the NCBI human reference genome (hg19) using BWA by default parameters
	step 3
			add more rows for extra steps if required
		Protocol Title	Protocol Description	Before start of protocol	Warnings
	Protocol 2	Detection of small indels	The indel calling step was performed by a GATK Somatic Indel Detector with default parameters.The high-confident indels were identified by an in-house pipeline and further annotated with ANNOVAR as either germline or somatic based on whether any evidence for the event at the same locus was observed in the normal data
		(Optional) Section Title	Step Description	Optional annotation/note
	step 1		candidate somatic indels were predicted with the GATK SomaticIndel Detector with default parameters
	step 2		for each predicted somatic indel, local realignment was performed with combined normal and tumor BAM files
	step 3		high-confident somatic indels were defined after filtering germline events
	step 4
			add more rows for extra steps if required
		Protocol Title	Protocol Description	Before start of protocol	Warnings
	Protocol 2	Target capture sequencing	To provide high-confident mutations, non-synonymous mutations identified in the WGS and WES sets were selected for TCS. Briefly, non-synonymous SNVs (6873) and indels (125) in coding regions identified from 96 of the 104 samples were designed on a Nimblegen customized capture array (Roche Company, Indianapolis, IN, USA). The mean coverage achieved was 365× in TCS with 354× in tumors and 375× in t…
		(Optional) Section Title	Step Description	Optional annotation/note
	step 1		Genomic DNAs were fragmented and libraries
	step 2		sequencing was performed on an Illumina HiSeq 2000 platform
	step 3
			add more rows for extra steps if required
		Protocol Title	Protocol Description	Before start of protocol	Warnings
	Protocol 2	DNA copy number analysis	We performed SegSeq, a widely used method to identify copy number variation (CNVs) by comparing a tumor sample with a matched normal sample, to infer somatic CNVs in ESCC genomes based on WGS reads. The resulting copy number segments were mapped to individual genes to determine gene-level copy numbers and copy gain/loss statuses. Copy numbers of ≤ 1.5 were considered to indicate deletions and ≥ 2…
		(Optional) Section Title	Step Description	Optional annotation/note
	step 1
	step 2
	step 3
			add more rows for extra steps if required
		Protocol Title	Protocol Description	Before start of protocol	Warnings
	Protocol 2	Identification of significantly mutated genes	For the identification of significantly mutated genes, we applied a novel analytical methodology, mutation significance with covariates (MutSigCV), to avoid the false-positive findings detected by the standard significance analysis method (MutSig1.0). MutSigCV corrects for variation by using patient-specific mutation frequency and spectrum and gene-specific background mutation rates, incorporatin…
		(Optional) Section Title	Step Description	Optional annotation/note
	step 1
	step 2
	step 3
	step 4
	step 5
	step 6
			add more rows for extra steps if required
		Protocol Title	Protocol Description	Before start of protocol	Warnings
	Protocol 2	Pathway enrichment analysis	We performed the pathway enrichment analysis using the Database for Annotation, Visualization and Integrated Discovery (DAVID) v6.7 by examining the distribution of the non-synonymously mutated genes identified within the KEGG database. Significantly altered pathways were determined by p-values calculated based on hypergeometric distribution with Benjamini correction
		(Optional) Section Title	Step Description	Optional annotation/note
	step 1
	step 2
	step 3
	step 4
	step 5
	step 6
			add more rows for extra steps if required
		Protocol Title	Protocol Description	Before start of protocol	Warnings
	Protocol 2	Knockdown of FAM84B	Knockdown experiments were performed in at least two ESCC lines with high endogenous FAM84B expression.
		(Optional) Section Title	Step Description	Optional annotation/note
	step 1		Two independent shRNAs were cloned into the pLKO.1-puro vector (Addgene, Cambridge, MA, USA) as described previously.
	step 2		A non-specific targeting shRNA was also cloned into the pLKO.1-puro vector to be used as a scrambled control (SCR).
	step 3		Trensfection
	step 4		shRNA knockdown efficiency was determined by western blot analysis for FAM84B proteins using an anti-FAM84B antibody (Santa Cruz, Dallas, Texas).
	step 5
	step 6
			add more rows for extra steps if required
		Protocol Title	Protocol Description	Before start of protocol	Warnings
	Protocol 2	qPCR copy number validated analysis	The copy numbers of the genes of interest were assessed in frozen atypical hyperplasia samples using genomic qPCR (TaqMan, Applied Biosystems, Foster, CA, USA) in triplicate. Prevalidated primers for the relevant genes were obtained from Applied Biosystems (accession numbers Hs02758348_Cn for MYC, Hs00655850_Cn for FAM84B, Hs01654625_Cn for VEGFC, Hs05965356_Cn for FBXW7 and Hs00703603_Cn for FAT…
		(Optional) Section Title	Step Description	Optional annotation/note
	step 1
	step 2
	step 3
	step 4
	step 5
	step 6
			add more rows for extra steps if required
		Protocol Title	Protocol Description	Before start of protocol	Warnings
	Protocol 2	Fluorescence in situ hybridization analysis	To evaluate the amplification of FAM84B, we performed FISH. Probes against chromosome 2 were used as controls. Staining was carried out according to the manufacturer's protocol. p-values were calculated using a two-sample test for equality of proportions with continuity correction.
		(Optional) Section Title	Step Description	Optional annotation/note
	step 1		Tumor and matched normal tissues of interesting ESCC cases were cut into pieces in PBS, swollen in 65 mmol/L KCl for 5 mins at 37°C
	step 2		followed by fixation in cold acetic acid/methanol for 5 mins at 4°C, then dropped onto slides.
	step 3		slides were stained with Cytocell enumeration probes against chromosome 2 or FAM84B conjugated with FITC or Cy3.5 (Rainbow Scientific, Windsor, CT, YSA).
	step 4		FISH samples were viewed with a fully automated, upright Zeiss Axio-ImagerZ.1 microscope with a ×20 objective and DAPI, FITC and Rhodamine filter cubes.
	step 5		Images were produced using the AxioCamMRm CCD camera and Axiovision version 4.5 software suite.
	step 6
			add more rows for extra steps if required
		Protocol Title	Protocol Description	Before start of protocol	Warnings
	Protocol 2	Immunohistochemistry	FAM84B immunohistochemistries were performed on tissue microarraysas previously described, using the polyclonal anti-FAM84B antibody.
		(Optional) Section Title	Step Description	Optional annotation/note
	step 1		sections were incubated with the specific antibody at a 1:500 dilution for 14 hours at 4°C
	step 2		detection using the PV8000 (Zhongshan, Beijing, China)
	step 3		detection using DAB detection kit (Maixin, Fuzhou, China)
	step 4		counterstained with hematoxylin
	step 5		quantified using AperioCytoplasma 2.0 software
	step 6		Statistic analyses were performed using Graphpad Prism 5.0
			add more rows for extra steps if required
		Protocol Title	Protocol Description	Before start of protocol	Warnings
	Protocol 2	Immunoblotting	Immunoblotting was performed as previously described using anti-FAM84B.
		(Optional) Section Title	Step Description	Optional annotation/note
	step 1		Cells were washed with ice-cold 1x PBS and harvested in modified RIPA buffer (150 mM NaCl, 50 mM Tris–HCl, pH 8.0, 0.5% sodium desoxycholate [w/v], 1% Nonidet P40 [v/v], 0.1% sodium dodecyl sulfate [w/v]) containing protease inhibitor cocktail (Roche, Mannheim, Germany).
	step 2		Cell debris was removed by centrifugation at 14000 rpm for 10 minutes at 4°C and protein solutions were supplemented with sample buffer.
	step 3		Proteins were separated on SDS-polyacrylamide gels and transferred to PVDF membranes.
	step 4		Following blocking
	step 5		membranes were incubated in primary antibody solution containing the appropriate antibody
	step 6		membranes were washed and incubated with the peroxidase-coupled secondary antibody
			After final washing, immunoreactive proteins were visualized using the Immobilon Western Chemiluminescent HRP Substrate
			add more rows for extra steps if required
		Protocol Title	Protocol Description	Before start of protocol	Warnings
	Protocol 2	MTT	MTT assays were performed as previously.
		(Optional) Section Title	Step Description	Optional annotation/note
	step 1		The cell viability was determined by staining with trypan blue. Growing cells were counted using haemocytometer and diluted in a culture medium to a density of 1 × 106 cells/mL.
	step 2		From this cell suspension, 100 µL was pipetted using multichannel pipette into 96-well microtitre plate and incubated at 37°C overnight.
	step 3		A serial dilution was added to each well of the plate starting from row A to row H from a concentration of 100 µg/mL.
	step 4		The plate was incubated for another 72 h.
	step 5		After that, 20 µL of MTT reagent was added to each well and incubated for four more hours.
	step 6		In order to dissolve and solubilize the coloured crystals, 200 µL of solubilisation solution, dimethyl sulfoxide, was added to each well.
			The absorbance was finally read at 490 nm.
			add more rows for extra steps if required
		Protocol Title	Protocol Description	Before start of protocol	Warnings
	Protocol 2	migration/invasion assays	Migration and invasion assays were performed in 16-well CIM plates in an xCELLigence RTCA DP system (ACEA Biosciences, San Diego, USA) using BD matrigel basement membrane matrix for real-time cell migration analysis as described previously. At least three independent experiments were carried out; for each independent experiment, five duplicates were performed for each group.
		(Optional) Section Title	Step Description	Optional annotation/note
	step 1
	step 2
	step 3
	step 4
	step 5
	step 6
			add more rows for extra steps if required

## Sheet: Samples
	Samples
	sample_id	species	species_common_name			sample_attributes
	Sample ID	Species	Common Name	Sample Attributes
	Please enter the NCBI Biosample ID (http://www.ncbi.nlm.nih.gov/biosample) in the format 'SAMPLE:XXXX' or use an alphanumeric string to uniquely identify each sample used in your study.	Please enter the NCBI Taxonomy ID (http://www.ncbi.nlm.nih.gov/Taxonomy) for the species used in your study.	Please enter the common name for the species used in your study.	Please name the attribute that you have data for. If possible select from the list of keys	Enter the value of the attribute. For use of ontology values please use defined prefix eg 'DOID:684'.	If relevant specify the units of the value here.
	Sample ID	Species ID	Species Name	Attribute key	Attribute Value	Attribute unit
	SAMN03382865	9606	human	submitted_to_insdc	DOID:684
	1N01-VS-1T01	9606	human	submitted_to_insdc	DOID:684
	1N02-VS-1T02	9606	human	submitted_to_insdc	DOID:684
	1N03-VS-1T03	9606	human	submitted_to_insdc	DOID:684
	1N04-VS-1T04	9606	human	submitted_to_insdc	DOID:684
	1N05-VS-1T05	9606	human	submitted_to_insdc	DOID:684
	1N21-VS-1T21	9606	human	submitted_to_insdc	DOID:684
	1N22-VS-1T22	9606	human	submitted_to_insdc	DOID:684
	1N23-VS-1T23	9606	human	submitted_to_insdc	DOID:684
	1N24-VS-1T24	9606	human	submitted_to_insdc	DOID:684
	1N25-VS-1T25	9606	human	submitted_to_insdc	DOID:684
	1N26-VS-1T26	9606	human	submitted_to_insdc	DOID:684
	1N27-VS-1T27	9606	human	submitted_to_insdc	DOID:684
	1N28-VS-1T28	9606	human	submitted_to_insdc	DOID:684
	1N29-VS-1T29	9606	human	submitted_to_insdc	DOID:684
	1N30-VS-1T30	9606	human	submitted_to_insdc	DOID:684
	1N31-VS-1T31	9606	human	submitted_to_insdc	DOID:684
	1N32-VS-1T32	9606	human	submitted_to_insdc	DOID:684
	1N33-VS-1T33	9606	human	submitted_to_insdc	DOID:684
	1N34-VS-1T34	9606	human	submitted_to_insdc	DOID:684
	1N35-VS-1T35	9606	human	submitted_to_insdc	DOID:684
	1N36-VS-1T36	9606	human	submitted_to_insdc	DOID:684
	1N37-VS-1T37	9606	human	submitted_to_insdc	DOID:684
	1N38-VS-1T38	9606	human	submitted_to_insdc	DOID:684
	1N39-VS-1T39	9606	human	submitted_to_insdc	DOID:684
	1N40-VS-1T40	9606	human	submitted_to_insdc	DOID:684
	1N41-VS-1T41	9606	human	submitted_to_insdc	DOID:684
	1N42-VS-1T42	9606	human	submitted_to_insdc	DOID:684
	1N43-VS-1T43	9606	human	submitted_to_insdc	DOID:684
	1N44-VS-1T44	9606	human	submitted_to_insdc	DOID:684
	1N45-VS-1T45	9606	human	submitted_to_insdc	DOID:684
	1N46-VS-1T46	9606	human	submitted_to_insdc	DOID:684
	1N47-VS-1T47	9606	human	submitted_to_insdc	DOID:684
	1N48-VS-1T48	9606	human	submitted_to_insdc	DOID:684
	1N49-VS-1T49	9606	human	submitted_to_insdc	DOID:684
	1N50-VS-1T50	9606	human	submitted_to_insdc	DOID:684
	1N51-VS-1T51	9606	human	submitted_to_insdc	DOID:684
	1N52-VS-1T52	9606	human	submitted_to_insdc	DOID:684
	1N53-VS-1T53	9606	human	submitted_to_insdc	DOID:684
	1N54-VS-1T54	9606	human	submitted_to_insdc	DOID:684
	1N55-VS-1T55	9606	human	submitted_to_insdc	DOID:684
	1N56-VS-1T56	9606	human	submitted_to_insdc	DOID:684
	1N57-VS-1T57	9606	human	submitted_to_insdc	DOID:684
	1N58-VS-1T58	9606	human	submitted_to_insdc	DOID:684
	1N59-VS-1T59	9606	human	submitted_to_insdc	DOID:684
	1N60-VS-1T60	9606	human	submitted_to_insdc	DOID:684
	1N61-VS-1T61	9606	human	submitted_to_insdc	DOID:684
	1N62-VS-1T62	9606	human	submitted_to_insdc	DOID:684
	1N63-VS-1T63	9606	human	submitted_to_insdc	DOID:684
	1N64-VS-1T64	9606	human	submitted_to_insdc	DOID:684
	1N65-VS-1T65	9606	human	submitted_to_insdc	DOID:684
	1N66-VS-1T66	9606	human	submitted_to_insdc	DOID:684
	3N01-VS-3T01	9606	human	submitted_to_insdc	DOID:684
	3N02-VS-3T02	9606	human	submitted_to_insdc	DOID:684
	3N03-VS-3T03	9606	human	submitted_to_insdc	DOID:684
	3N04-VS-3T04	9606	human	submitted_to_insdc	DOID:684
	3N05-VS-3T05	9606	human	submitted_to_insdc	DOID:684
	3N06-VS-3T06	9606	human	submitted_to_insdc	DOID:684
	3N07-VS-3T07	9606	human	submitted_to_insdc	DOID:684
	3N08-VS-3T08	9606	human	submitted_to_insdc	DOID:684
	3N09-VS-3T09	9606	human	submitted_to_insdc	DOID:684
	3N21-VS-3T21	9606	human	submitted_to_insdc	DOID:684
	3N22-VS-3T22	9606	human	submitted_to_insdc	DOID:684
	3N23-VS-3T23	9606	human	submitted_to_insdc	DOID:684
	3N24-VS-3T24	9606	human	submitted_to_insdc	DOID:684
	3N25-VS-3T25	9606	human	submitted_to_insdc	DOID:684
	3N26-VS-3T26	9606	human	submitted_to_insdc	DOID:684
	3N27-VS-3T27	9606	human	submitted_to_insdc	DOID:684
	3N28-VS-3T28	9606	human	submitted_to_insdc	DOID:684
	3N29-VS-3T29	9606	human	submitted_to_insdc	DOID:684
	3N30-VS-3T30	9606	human	submitted_to_insdc	DOID:684
	3N31-VS-3T31	9606	human	submitted_to_insdc	DOID:684
	3N32-VS-3T32	9606	human	submitted_to_insdc	DOID:684
	3N33-VS-3T33	9606	human	submitted_to_insdc	DOID:684
	3N34-VS-3T34	9606	human	submitted_to_insdc	DOID:684
	3N35-VS-3T35	9606	human	submitted_to_insdc	DOID:684
	3N36-VS-3T36	9606	human	submitted_to_insdc	DOID:684
	3N37-VS-3T37	9606	human	submitted_to_insdc	DOID:684
	3N38-VS-3T38	9606	human	submitted_to_insdc	DOID:684
	3N39-VS-3T39	9606	human	submitted_to_insdc	DOID:684
	3N40-VS-3T40	9606	human	submitted_to_insdc	DOID:684
	3N41-VS-3T41	9606	human	submitted_to_insdc	DOID:684
	3N42-VS-3T42	9606	human	submitted_to_insdc	DOID:684
	3N43-VS-3T43	9606	human	submitted_to_insdc	DOID:684
	3N44-VS-3T44	9606	human	submitted_to_insdc	DOID:684
	3N45-VS-3T45	9606	human	submitted_to_insdc	DOID:684
	3N46-VS-3T46	9606	human	submitted_to_insdc	DOID:684
	3N47-VS-3T47	9606	human	submitted_to_insdc	DOID:684
	3N48-VS-3T48	9606	human	submitted_to_insdc	DOID:684
	3N49-VS-3T49	9606	human	submitted_to_insdc	DOID:684
	3N50-VS-3T50	9606	human	submitted_to_insdc	DOID:684
	3N51-VS-3T51	9606	human	submitted_to_insdc	DOID:684
	3N52-VS-3T52	9606	human	submitted_to_insdc	DOID:684
	3N53-VS-3T53	9606	human	submitted_to_insdc	DOID:684
	3N54-VS-3T54	9606	human	submitted_to_insdc	DOID:684
	3N55-VS-3T55	9606	human	submitted_to_insdc	DOID:684
	3N56-VS-3T56	9606	human	submitted_to_insdc	DOID:684
	3N57-VS-3T57	9606	human	submitted_to_insdc	DOID:684
	3N58-VS-3T58	9606	human	submitted_to_insdc	DOID:684
	3N59-VS-3T59	9606	human	submitted_to_insdc	DOID:684
	3N60-VS-3T60	9606	human	submitted_to_insdc	DOID:684
	3N61-VS-3T61	9606	human	submitted_to_insdc	DOID:684
	3N62-VS-3T62	9606	human	submitted_to_insdc	DOID:684
	3N63-VS-3T63	9606	human	submitted_to_insdc	DOID:684
	3N64-VS-3T64	9606	human	submitted_to_insdc	DOID:684

## Sheet: Files
	Files NOTE: all sequence, assembly, variation and microarray data must be deposited in a public database at NCBI, EBI or DDBJ.
	file_name	file_type	file_description	sample_id
	File Name	File Type	File Description	Sample ID
	Please enter the name of your file relative to the home directory e.g. 'Sequence/seq1.fq.gz'	Please select a file type from the pull-down menu. A readme file is required. Please contact database@gigasciencejournal.com to request additional file type values.	Please add a short description or sub-heading for your file	Please add the sample ID associated with the file, please ensure all sample ID's used here match those given in the Samples section
	readme.txt	Readme
	to add more rows, insert above here (to keep the drop down menu in file type)

## Sheet: Info-Keys
	Keys Please use the "Structured Name" in the sample attriubutes list
	Item Name	Structured Name	Definition	Example	Expected value	Value syntax
	submitted to insdc	submitted_to_insdc	Depending on the study (large-scale e.g. done with next generation sequencing technology, or small-scale) sequences have to be submitted to SRA (Sequence Read Archive), DRA (DDBJ Read Archive) or via the classical Webin/Sequin systems to Genbank, ENA and DDBJ		boolean
	investigation type	investigation_type	Nucleic Acid Sequence Report is the root element of all MIGS/MIMS compliant reports as standardized by Genomic Standards Consortium. This field is either eukaryote,bacteria,virus,plasmid,organelle, metagenome, miens-survey or miens-culture
	project name	project_name	Name of the project within which the sequencing was organized
	experimental factor	experimental_factor	Experimental factors are essentially the variable aspects of an experiment design which can be used to describe an experiment, or set of experiments, in an increasingly detailed manner. This field accepts ontology terms from Experimental Factor Ontology (EFO) and/or Ontology for Biomedical Investigations (OBI). For a browser of EFO (v132) terms, please see http://bioportal.bioontology.org/visuali…		text or EFO and/or OBI
	geographic location (latitude and longitude)	lat_lon	The geographical origin of the sample as defined by latitude and longitude. The values should be reported in decimal degrees and in WGS84 system		decimal degrees
	geographic location (country and/or sea,region)	geo_loc_name	The geographical origin of the sample as defined by the country or sea name followed by specific region name. Country or sea names should be chosen from the INSDC country list (http://insdc.org/country.html), or the GAZ ontology (v1.446) (http://bioportal.bioontology.org/visualize/40651)	Germany:Sylt:Hausstrand	country or sea name (INSDC or GAZ):region(GAZ):specific location name
	collection date	collection_date	The time of sampling, either as an instance (single point in time) or interval. In case no exact time is available, the date/time can be right truncated i.e. all of these are valid times: 2008-01-23T19:23:10+00:00; 2008-01-23T19:23:10; 2008-01-23; 2008-01; 2008; Except: 2008-01; 2008 all are ISO8601 compliant		date and time
	environment (biome)	biome	In environmental biome level are the major classes of ecologically similar communities of plants, animals, and other organisms. Biomes are defined based on factors such as plant structures, leaf types, plant spacing, and other factors like climate. Examples include: desert, taiga, deciduous woodland, or coral reef. EnvO (v1.53) terms listed under environmental biome can be found from the link: ht…		EnvO
	environment (feature)	feature	Environmental feature level includes geographic environmental features. Examples include: harbor, cliff, or lake. EnvO (v1.53) terms listed under environmental feature can be found from the link: http://bioportal.bioontology.org/visualize/44405/?conceptid=ENVO%3A00002297		EnvO
	environment (material)	material	The environmental material level refers to the matter that was displaced by the sample, prior to the sampling event. Environmental matter terms are generally mass nouns. Examples include: air, soil, or water. EnvO (v1.53) terms listed under environmental matter can be found from the link: http://bioportal.bioontology.org/visualize/44405/?conceptid=ENVO%3A00010483		EnvO
	environmental package	env_package	MIGS/MIMS/MIENS extension for reporting of measurements and observations obtained from one or more of the environments where the sample was obtained. All environmental packages listed here are further defined in separate subtables. By giving the name of the environmental package, a selection of fields can be made from the subtables and can be reported		CV
	subspecific genetic lineage	subspecf_gen_lin	This should provide further information about the genetic distinctness of this lineage by recording additional information i.e biovar, serovar, serotype, biovar, or any relevant genetic typing schemes like Group I plasmid. It can also contain alternative taxonomic information		genetic lineage below lowest rank of NCBI taxonomy, which is subspecies, e.g. serovar, biotype, ecotype
	ploidy	ploidy	The ploidy level of the genome (e.g. allopolyploid, haploid, diploid, triploid, tetraploid). It has implications for the downstream study of duplicated gene and regions of the genomes (and perhaps for difficulties in assembly). For terms, please select terms listed under class ploidy (PATO:001374) of Phenotypic Quality Ontology (PATO), and for a browser of PATO (v1.269) please refer to http://bio…	allopolyploid, polyploid	PATO
	number of replicons	num_replicons	Reports the number of replicons in a nuclear genome of eukaryotes, in the genome of a bacterium or archaea or the number of segments in a segmented virus. Always applied to the haploid chromosome count of a eukaryote		for eukaryotes and bacteria: chromosomes (haploid count); for viruses: segments
	extrachromosomal elements	extrachrom_elements	Do plasmids exist of significant phenotypic consequence (e.g. ones that determine virulence or antibiotic resistance). Megaplasmids? Other plasmids (borrelia has 15+ plasmids)		number of extrachromosmal elements
	estimated size	estimated_size	The estimated size of the genome prior to sequencing. Of particular importance in the sequencing of (eukaryotic) genome which could remain in draft form for a long or unspecified period.	300000 bp	number of base pairs
	reference for biomaterial	ref_biomaterial	primary publication if isolated before genome publication; otherwise, primary genome report		PMID, DOI or URL
	source material identifiers	source_mat_id	The name of the culture collection, holder of the voucher or an institution. Could enumerate a list of common resources, just as the American Type Culture Collection (ATCC), German Collection of Microorganisms and Cell Cultures (DSMZ) etc. Can select not deposited		for cultures of microorganisms: identifiers for two culture collections; for specimens (e.g., organelles and Eukarya): voucher condition and location [CV]
	known pathogenicity	pathogenicity	To what is the entity pathogenic.	human, animal, plant, fungi, bacteria	CV
	observed biotic relationship	biotic_relationship	Is it free-living or in a host and if the latter what type of relationship is observed		enumeration
	specific host	specific_host	If there is a host involved, please provide its taxid (or environmental if not actually isolated from the dead or alive host - i.e. pathogen could be isolated from a swipe of a bench etc) and report whether it is a laboratory or natural host). From this we can calculate any number of groupings of hosts (e.g. animal vs plant, all fish hosts, etc)		host taxid, unknown, environmental
	host specificity or range	host_spec_range	The NCBI taxonomy identifier of the specific host if it is known		NCBI taxid
	health or disease status of specific host at time of collection	health_disease_stat	Health or disease status of specific host at time of collection. This field accepts PATO (v1.269) terms, for a browser please see http://bioportal.bioontology.org/visualize/44601		PATO
	trophic level	trophic_level	Trophic levels are the feeding position in a food chain. Microbes can be a range of producers (e.g. chemolithotroph)		enumeration
	propagation	propagation	This field is specific to different taxa. For phages: lytic/lysogenic, for plasmids: incompatibility group (Note: there is the strong opinion to name phage propagation obligately lytic or temperate, therefore we also give this choice		for virus: lytic, lysogenic, temperate, obligately lytic; for plasmid: incompatibility group; for eukaryote: asexual, sexual) [CV
	encoded traits	encoded_traits	Should include key traits like antibiotic resistance or xenobiotic degradation phenotypes for plasmids, converting genes for phage		for plasmid: antibiotic resistance; for phage: converting genes
	relationship to oxygen	rel_to_oxygen	Is this organism an aerobe, anaerobe? Please note that aerobic and anaerobic are valid descriptors for microbial environments		enumeration
	isolation and growth condition	isol_growth_condt	Publication reference in the form of pubmed ID (pmid), digital object identifier (doi) or url for isolation and growth condition specifications of the organism/material		PMID,DOI or URL
	sample collection device or method	samp_collect_device	The method or deviced employed for collecting the sample	biopsy, niskin bottle, push core	type name
	sample material processing	samp_mat_process	Any processing applied to the sample during or after retrieving the sample from environment. This field accepts OBI, for a browser of OBI (v1.0) terms please see http://bioportal.bioontology.org/visualize/40832	filtering of seawater, storing samples in ethanol	text or OBI
	amount or size of sample collected	samp_size	Amount or size of sample (volume, mass or area) that was collected		measurement value
	nucleic acid extraction	nucl_acid_ext	Link to a literature reference, electronic resource or a standard operating procedure (SOP)		PMID, DOI or URL
	nucleic acid amplification	nucl_acid_amp	Link to a literature reference, electronic resource or a standard operating procedure (SOP)		reference to amplification method; clean-up method
	library size	lib_size	Total number of clones in the library prepared for the project		number of clones
	library reads sequenced	lib_reads_seqd	Total number of clones sequenced from the library		number of reads sequenced
	library construction method	lib_const_meth	Library construction method used for clone libraries	paired-end,single,vector	library construction method
	library vector	lib_vector	Cloning vector type(s) used in construction of libraries		vector
	library screening strategy	lib_screen	Specific enrichment or screening methods applied before and/or after creating clone libraries	enriched, screened, normalized	screening strategy name
	multiplex identifiers	mid	Molecular barcodes, called Multiplex Identifiers (MIDs), that are used to specifically tag unique samples in a sequencing run. Sequence should be reported in uppercase letters		multiplex identifier sequence
	adapters	adapters	Adapters provide priming sequences for both amplification and sequencing of the sample-library fragments. Both adapters should be reported; in uppercase letters		adapter A and B sequence
	sequencing method	seq_meth	Sequencing method used; e.g. Sanger, pyrosequencing, ABI-solid	Sanger dideoxysequencing, pyrosequencing, polony
	assembly	assembly	How was the assembly done (e.g. with a text based assembler like phrap or a flowgram assembler); estimated error rate associated with the finished sequences (e.g. error rate of 1 in 1000 bp); and the method of calculation		assembly method; estimated error rate; method of calculation
	assembly name	assembly_name	Name/version of the assembly provided by the submitter that is used in the genome browsers and in the community	HuRef, JCVI_ISG_i3_1.0	name and version of assemby
	finishing strategy	finishing_strategy	Was the genome project intended to produce a complete or draft genome, Coverage, the fold coverage of the sequencing expressed as 2x, 3x, 18x etc, and how many contigs were produced for the genome		status; coverage; number of contigs
	annotation source	annot_source	For cases where annotation was provided by a community jamboree or model organism database rather than by a specific submitter		annotation source description
	relevant electronic resources	url			URL
	relevant standard operating procedures	sop	Standard operating procedures used in assembly and/or annotation of genomes, metagenomes or environmental sequences		reference to SOP
	altitude	alt	The altitude of the sample is the vertical distance between Earth's surface above Sea Level and the sampled position in the air.		measurement value	{float} m
	elevation	elev	The elevation of the sampling site as measured by the vertical distance from mean sea level.		measurement value	{float} {unit}
	barometric pressure	barometric_press	force per unit area exerted against a surface by the weight of air above that surface		measurement value	{float} {unit}
	carbon dioxide	carb_dioxide	carbon dioxide (gas) amount or concentration at the time of sampling		measurement value	{float} {unit}
	carbon monoxide	carb_monoxide	carbon monoxide (gas) amount or concentration at the time of sampling		measurement value	{float} {unit}
	chemical administration	chem_administration	list of chemical compounds administered to the host or site where sampling occurred, and when (e.g. antibiotics, N fertilizer, air filter); can include multiple compounds. For Chemical Entities of Biological Interest ontology (CHEBI) (v1.72), please see http://bioportal.bioontology.org/visualize/44603		CHEBI;timestamp	{term}; {timestamp}
	humidity	humidity	amount of water vapour in the air, at the time of sampling		measurement value	{float} {unit}
	methane	methane	methane (gas) amount or concentration at the time of sampling		measurement value	{float} {unit}
	miscellaneous parameter	misc_param	any other measurement performed or parameter collected, that is not listed here		parameter name;measurement value	{text};{float} {unit}
	organism count	organism_count	total count of any organism per gram or volume of sample,should include name of organism followed by count; can include multiple organism counts		organism name;measurement value	{text};{float} {unit}
	oxygen	oxygen	oxygen (gas) amount or concentration at the time of sampling		measurement value	{float} {unit}
	oxygenation status of sample	oxy_stat_samp	oxygenation status of sample		enumeration	[aerobic|anaerobic]
	perturbation	perturbation	type of perturbation, e.g. chemical administration, physical disturbance, etc., coupled with time that perturbation occurred; can include multiple perturbation types		perturbation type name;time interval	{text};{interval}
	pollutants	pollutants	pollutant types and, amount or concentrations measured at the time of sampling; can report multiple pollutants by entering numeric values preceded by name of pollutant		pollutant name;measurement value	{text};{float} {unit}
	respirable particulate matter	resp_part_matter	concentration of substances that remain suspended in the air, and comprise mixtures of organic and inorganic substances (PM10 and PM2.5); can report multiple PM's by entering numeric values preceded by name of PM		particulate matter name;measurement value	{text};{float} {unit}
	sample salinity	samp_salinity	salinity of sample, i.e. measure of total salt concentration		measurement value	{float} {unit}
	sample storage duration	samp_store_dur	duration for which sample was stored		time interval	{interval}
	sample storage location	samp_store_loc	location at which sample was stored, usually name of a specific freezer/room		location name	{text}
	sample storage temperature	samp_store_temp	temperature at which sample was stored, e.g. -80		measurement value	{float} {unit}
	solar irradiance	solar_irradiance	the amount of solar energy that arrives at a specific area of a surface during a specific time interval		measurement value	{float} {unit}
	temperature	temp	temperature of the sample at time of sampling		measurement value	{float} {unit}
	ventilation rate	ventilation_rate	ventilation rate of the system in the sampled premises		measurement value	{float} {unit}
	ventilation type	ventilation_type	ventilation system used in the sampled premises		ventilation type name	{text}
	volatile organic compounds	volatile_org_comp	concentration of carbon-based chemicals that easily evaporate at room temperature; can report multiple volatile organic compounds by entering numeric values preceded by name of compound		volatile organic compound name;measurement value	{text};{float} {unit}
	wind direction	wind_direction	wind direction is the direction from which a wind originates		wind direction name	{text}
	wind speed	wind_speed	speed of wind measured at the time of sampling		measurement value	{float} {unit}
	depth	depth	Depth is defined as the vertical distance below surface, e.g. for sediment or soil samples depth is measured from sediment or soil surface, respectivly. Depth can be reported as an interval for subsurface samples.		measurement value	{float} m
	host common name	host_common_name	common name of the host, e.g. human		common name	{text}
	host taxid	host_taxid	NCBI taxon id of the host, e.g. 9606		NCBI taxon identifier	{integer}
	host subject id	host_subject_id	a unique identifier by which each subject can be referred to, de-identified, e.g. #131		unique identifier	{text}
	age	age	age of host at the time of sampling; relevant scale depends on species and study, e.g. could be seconds for amoebae or centuries for trees		value	{float} {unit}
	life stage	life_stage	description of life stage of host		stage	{text}
	sex	sex	physical sex of the host		enumeration	[male|female|neuter|hermaphrodite|not determined]
	disease status	disease_stat	list of diseases with which the host has been diagnosed; can include multiple diagnoses. the value of the field depends on host; for humans the terms should be chosen from DO (Disease Ontology), other hosts are free text. For DO terms, please see http://gemina.svn.sourceforge.net/viewvc/gemina/trunk/Gemina/ontologies/gemina_symptom.obo?view=log		disease name or DO	{term}
	body habitat	body_habitat	original body habitat where the sample was obtained from		body habitat name	{text}
	body site	body_site	name of body site where the sample was obtained fromhttp://bioportal.bioontology.org/visualize/44507		body site name	{text}
	body product	body_product	substance produced by the body, e.g. stool, mucus, where the sample was obtained from		body product name	{text}
	total mass	tot_mass	total mass of the host at collection, the unit depends on host		measurement value	{float} {unit}
	height or length	height_or_length	measurement of height or length		measurement value	{float} {unit}
	diet	diet	type of diet depending on the host, for animals omnivore, herbivore etc., for humans high-fat, meditteranean etc.; can include multiple diet types		diet type	{text}
	last meal	last_meal	content of last meal and time since feeding; can include multiple values		content;time interval	{text};{period}
	host growth conditions	host_growth_cond	literature reference giving growth conditions of the host		PMID,DOI,url or free text	{PMID|DOI|URL}
	substrate	substrate	the growth substrate of the host		substrate name	{text}
	family relationship	family_relationship	relationships to other hosts in the same study; can include multiple relationships		relationship type;arbitrary identifier	{text};{text}
	infra_specific_name	infra_specific_name	taxonomic information about the host below subspecies level		name	{text}
	infra_specific_rank	infra_specific_rank	taxonomic rank information about the host below subspecies level, such as variety, form, rank etc.		rank	{text}
	genotype	genotype	observed genotype		genotype	{text}
	phenotype	phenotype	phenotype of host. For Phenotypic quality Ontology (PATO) (v1.269) terms, please see http://bioportal.bioontology.org/visualize/44601		PATO	{term}
	host body temperature	host_body_temp	core body temperature of the host when sample was collected		measurement value	{float} {unit}
	dry mass	dry_mass	measurement of dry mass		measurement value	{float} {unit}
	blood pressure diastolic	blood_press_diast	resting diastolic blood pressure, measured as mm mercury		measurement value	{float} {unit}
	blood pressure systolic	blood_press_syst	resting systolic blood pressure, measured as mm mercury		measurement value	{float} {unit}
	host color	host_color	the color of host		color	{text}
	host shape	host_shape	morphological shape of host		shape	{text}
	gravidity	gravidity	whether or not subject is gravid, and if yes date due or date post-conception, specifying which is used		gravidity status;timestamp	{boolean};{timestamp}
	IHMC medication code	ihmc_medication_code	can include multiple medication codes		IHMC code	{integer}
	height	height	the height of subject		measurement value	{float} {unit}
	smoker	smoker	specification of smoking status		smoking status	{boolean}
	HIV status	hiv_stat	HIV status of subject, if yes HAART initiation status should also be indicated as [YES or NO]		HIV status;HAART initiation status	{boolean};{boolean}
	drug usage	drug_usage	any drug used by subject and the frequency of usage; can include multiple drugs used		drug name;frequency	{text};{integer}/[year|month|week|day|hour]
	body-mass index	body_mass_index	body mass index, calculated as weight/(height)squared		measurement value	{float} {unit}
	major diet change in last six months	diet_last_six_month	specification of major diet changes in the last six months, if yes the change should be specified		diet change;current diet	{boolean};{text}
	weight loss in last three months	weight_loss_3_month	specification of weight loss in the last three months, if yes should be further specified to include amount of weight loss		weight loss specification;measurement value	{boolean};{float} {unit}
	IHMC ethnicity	ihmc_ethnicity	ethnicity of the subject		IHMC code or free text	{integer|text}
	occupation	occupation	most frequent job performed by subject		IHMC code	{integer}
	presence of pets or farm animals	pet_farm_animal	specification of presence of pets or farm animals in the environment of subject, if yes the animals should be specified; can include multiple animals present		presence status;type of animal or pet	{boolean};{text}
	travel outside the country in last six months	travel_out_six_month	specification of the countries travelled in the last six months; can include multiple travels		country name	{text}
	twin sibling presence	twin_sibling	specification of twin sibling presence		presence status	{boolean}
	medical history performed	medic_hist_perform	whether full medical history was collected		true or false	{boolean}
	study completion status	study_complt_stat	specification of study completion status, if no the reason should be specified		YES or NO due to (1)adverse event (2) non-compliance (3) lost to follow up (4)other-specify	{boolean};[adverse event|non-compliance|lost to follow up|other-specify]
	lung/pulmonary disorder	pulmonary_disord	history of pulmonary disorders; can include multiple disorders		disorder name	{text}
	lung/nose-throat disorder	nose_throat_disord	history of nose-throat disorders; can include multiple disorders		disorder name	{text}
	blood/blood disorder	blood_blood_disord	history of blood disorders; can include multiple disorders		disorder name	{text}
	pulse	pulse	resting pulse, measured as beats per minute		measurement value	{float} {unit}
	amniotic fluid/gestation state	gestation_state	specification of the gestation state		gestation state	{text}
	amniotic fluid/maternal health status	maternal_health_stat	specification of the maternal health status		health status	{text}
	amniotic fluid/foetal health status	foetal_health_stat	specification of foetal health status, should also include abortion		health status	{text}
	amniotic fluid/color	amniotic_fluid_color	specification of the color of the amniotic fluid sample		color	{text}
	urine/kidney disorder	kidney_disord	history of kidney disorders; can include multiple disorders		disorder name	{text}
	urine/urogenital tract disorder	urogenit_tract_disor	history of urogenitaltract disorders; can include multiple disorders		disorder name	{text}
	urine/collection method	urine_collect_meth	specification of urine collection method		enumeration	[clean catch|catheter]
	gastrointestinal tract disorder	gastrointest_disord	history of gastrointestinal tract disorders; can include multiple disorders		disorder name	{text}
	liver disorder	liver_disord	history of liver disorders; can include multiple disorders		disorder name	{text}
	special diet	special_diet	specification of special diet; can include multiple special diets		enumeration	[low carb|reduced calorie|vegetarian|other(to be specified)]
	nose/mouth/teeth/throat disorder	nose_mouth_teeth_throat_disord	history of nose/mouth/teeth/throat disorders; can include multiple disorders		disorder name	{text}
	time since last toothbrushing	time_last_toothbrush	specification of the time since last toothbrushing		timestamp	{timestamp}
	dermatology disorder	dermatology_disord	history of dermatology disorders; can include multiple disorders		disorder name	{text}
	time since last wash	time_since_last_wash	specification of the time since last wash		timestamp	{timestamp}
	dominant hand	dominant_hand	dominant hand of the subject		enumeration	[left|right|ambidextrous]
	menarche	menarche	date of most recent menstruation		timestamp	{timestamp}
	sexual activity	sexual_act	current sexual partner and frequency of sex		partner sex;frequency	{text}
	pregnancy	pregnancy	date due of pregnancy		timestamp	{timestamp}
	douche	douche	date of most recent douche		timestamp	{timestamp}
	birth control	birth_control	specification of birth control medication used		medication name	{text}
	menopause	menopause	date of onset of menopause		timestamp	{timestamp}
	HRT	hrt	whether subject had hormone replacement theraphy, and if yes start date		timestamp	{timestamp}
	hysterectomy	hysterectomy	specification of whether hysterectomy was performed		hysterectomy status	{boolean}
	gynecological disorder	gynecologic_disord	history of gynecological disorders; can include multiple disorders		gynecological disorder	{text}
	urogenital disorder	urogenit_disord	history of urogenital disorders, can include multiple disorders		disorder name	{text}
	alkalinity	alkalinity	alkalinity, the ability of a solution to neutralize acids to the equivalence point of carbonate or bicarbonate		measurement value	{float} {unit}
	alkyl diethers	alkyl_diethers	concentration of alkyl diethers		measurement value	{float} {unit}
	aminopeptidase activity	aminopept_act	measurement of aminopeptidase activity		measurement value	{float} {unit}
	ammonium	ammonium	concentration of ammonium		measurement value	{float} {unit}
	bacterial carbon production	bacteria_carb_prod	measurement of bacterial carbon production		measurement value	{float} {unit}
	biomass	biomass	amount of biomass; should include the name for the part of biomass measured, e.g. microbial, total. can include multiple measurements		biomass type;measurement value	{text};{float} {unit}
	bishomohopanol	bishomohopanol	concentration of bishomohopanol		measurement value	{float} {unit}
	bromide	bromide	concentration of bromide		measurement value	{float} {unit}
	calcium	calcium	concentration of calcium		measurement value	{float} {unit}
	carbon/nitrogen ratio	carb_nitro_ratio	ratio of amount or concentrations of carbon to nitrogen		measurement value	{float} {unit}
	chloride	chloride	concentration of chloride		measurement value	{float} {unit}
	chlorophyll	chlorophyll	concentration of chlorophyll		measurement value	{float} {unit}
	diether lipids	diether_lipids	concentration of diether lipids; can include multiple types of diether lipids		diether lipid name;measurement value	{text};{float} {unit}
	dissolved carbon dioxide	diss_carb_dioxide	concentration of dissolved carbon dioxide		measurement value	{float} {unit}
	dissolved hydrogen	diss_hydrogen	concentration of dissolved hydrogen		measurement value	{float} {unit}
	dissolved inorganic carbon	diss_inorg_carb	dissolved inorganic carbon concentration		measurement value	{float} {unit}
	dissolved organic carbon	diss_org_carb	concentration of dissolved organic carbon		measurement value	{float} {unit}
	dissolved organic nitrogen	diss_org_nitro	dissolved organic nitrogen concentration measured as; total dissolved nitrogen - NH4 - NO3 - NO2		measurement value	{float} {unit}
	dissolved oxygen	diss_oxygen	concentration of dissolved oxygen		measurement value	{float} {unit}
	glucosidase activity	glucosidase_act	measurement of glucosidase activity		measurement value	{float} {unit}
	magnesium	magnesium	concentration of magnesium		measurement value	{float} {unit}
	mean friction velocity	mean_frict_vel	measurement of mean friction velocity		measurement value	{float} {unit}
	mean peak friction velocity	mean_peak_frict_vel	measurement of mean peak friction velocity		measurement value	{float} {unit}
	n-alkanes	n_alkanes	concentration of n-alkanes; can include multiple n-alkanes		n-alkane name;measurement value	{text};{float} {unit}
	nitrate	nitrate	concentration of nitrate		measurement value	{float} {unit}
	nitrite	nitrite	concentration of nitrite		measurement value	{float} {unit}
	nitrogen	nitro	concentration of nitrogen (total)		measurement value	{float} {unit}
	organic carbon	org_carb	concentration of organic carbon		measurement value	{float} {unit}
	organic matter	org_matter	concentration of organic matter		measurement value	{float} {unit}
	organic nitrogen	org_nitro	concentration of organic nitrogen		measurement value	{float} {unit}
	particulate organic carbon	part_org_carb	concentration of particulate organic carbon		measurement value	{float} {unit}
	petroleum hydrocarbon	petroleum_hydrocarb	concentration of petroleum hydrocarbon		measurement value	{float} {unit}
	pH	ph	pH measurement		measurement value	{float} {unit}
	phaeopigments	phaeopigments	concentration of phaeopigments; can include multiple phaeopigments		phaeopigment name;measurement value	{text};{float} {unit}
	phosphate	phosphate	concentration of phosphate		measurement value	{float} {unit}
	phospholipid fatty acid	phosplipid_fatt_acid	concentration of phospholipid fatty acids; can include multiple values		phospholipid fatty acid name;measurement value	{text};{float} {unit}
	potassium	potassium	concentration of potassium		measurement value	{float} {unit}
	pressure	pressure	pressure to which the sample is subject, in atmospheres		measurement value	{float} {unit}
	redox potential	redox_potential	redox potential, measured relative to a hydrogen cell, indicating oxidation or reduction potential		measurement value	{float} {unit}
	salinity	salinity	salinity measurement		measurement value	{float} {unit}
	silicate	silicate	concentration of silicate		measurement value	{float} {unit}
	sodium	sodium	sodium concentration		measurement value	{float} {unit}
	sulfate	sulfate	concentration of sulfate		measurement value	{float} {unit}
	sulfide	sulfide	concentration of sulfide		measurement value	{float} {unit}
	total carbon	tot_carb	total carbon content		measurement value	{float} {unit}
	total nitrogen	tot_nitro	total nitrogen concentration, calculated by: total nitrogen = total dissolved nitrogen + particulate nitrogen. Can also be measured without filtering, reported as nitrogen		measurement value	{float} {unit}
	total organic carbon	tot_org_carb	Definition for soil: total organic C content of the soil units of g C/kg soil. Definition otherwise: total organic carbon content		measurement value	{float} {unit}
	turbidity	turbidity	turbidity measurement		measurement value	{float} {unit}
	water content	water_content	water content measurement		measurement value	{float} {unit}
	current	current	measurement of current		measurement value	{float} {unit}
	density	density	density of sample		measurement value	{float} {unit}
	air temperature regimen	air_temp_regm	information about treatment involving an exposure to varying temperatures; should include the temperature, treatment duration, interval and total experimental duration; can include different temperature regimens		temperature value;treatment duration;interval;experimental duration	{float} {unit};{period};{interval};{period}
	antibiotic regimen	antibiotic_regm	information about treatment involving antibiotic administration; should include the name of antibiotic, amount administered, treatment duration, interval and total experimental duration; can include multiple antibiotic regimens		antibiotic name;antibiotic amount;treatment duration;interval;experimental duration	{text};{float} {unit};{period};{interval};{period}
	chemical mutagen	chem_mutagen	treatment involving use of mutagens; should include the name of mutagen, amount administered, treatment duration, interval and total experimental duration; can include multiple mutagen regimens		mutagen name;mutagen amount;treatment duration;interval;experimental duration	{text};{float} {unit};{period};{interval};{period}
	climate environment	climate_environment	treatment involving an exposure to a particular climate; can include multiple climates		climate name;treatment duration;interval;experimental duration	{text};{period};{interval};{period}
	fertilizer regimen	fertilizer_regm	information about treatment involving the use of fertilizers; should include the name fertilizer, amount administered, treatment duration, interval and total experimental duration; can include multiple fertilizer regimens		fertilizer name;fertilizer amount;treatment duration;interval;experimental duration	{text};{float} {unit};{period};{interval};{period}
	fungicide regimen	fungicide_regm	information about treatment involving use of fungicides; should include the name of fungicide, amount administered, treatment duration, interval and total experimental duration; can include multiple fungicide regimens		fungicide name;fungicide amount;treatment duration;interval;experimental duration	{text};{float} {unit};{period};{interval};{period}
	gaseous environment	gaseous_environment	use of conditions with differing gaseous environments; should include the name of gaseous compound, amount administered, treatment duration, interval and total experimental duration; can include multiple gaseous environment regimens		gaseous compound name;gaseous compound amount;treatment duration;interval;experimental duration	{text};{float} {unit};{period};{interval};{period}
	gravity	gravity	information about treatment involving use of gravity factor to study various types of responses in presence, absence or modified levels of gravity; can include multiple treatments		gravity factor value;treatment duration;interval;experimental duration	{float} {unit};{period};{interval};{period}
	growth hormone regimen	growth_hormone_regm	information about treatment involving use of growth hormones; should include the name of growth hormone, amount administered, treatment duration, interval and total experimental duration; can include multiple growth hormone regimens		growth hormone name;growth hormone amount;treatment duration;interval;experimental duration	{text};{float} {unit};{period};{interval};{period}
	growth media	growth_med	information about growth media for growing the plants or tissue cultured samples		enumeration	[soil|liquid]
	herbicide regimen	herbicide_regm	information about treatment involving use of herbicides; information about treatment involving use of growth hormones; should include the name of herbicide, amount administered, treatment duration, interval and total experimental duration; can include multiple regimens		herbicide name;herbicide amount;treatment duration;interval;experimental duration	{text};{float} {unit};{period};{interval};{period}
	humidity regimen	humidity_regm	information about treatment involving an exposure to varying degree of humidity; information about treatment involving use of growth hormones; should include amount of humidity administered, treatment duration, interval and total experimental duration; can include multiple regimens		humidity value;treatment duration;interval;experimental duration	{float} {unit};{period};{interval};{period}
	mechanical damage	mechanical_damage	information about any mechanical damage exerted on the plant; can include multiple damages and sites		damage type;body site	{text};{text}
	mineral nutrient regimen	mineral_nutr_regm	information about treatment involving the use of mineral supplements; should include the name of mineral nutrient, amount administered, treatment duration, interval and total experimental duration; can include multiple mineral nutrient regimens		mineral nutrient name;mineral nutrient amount;treatment duration;interval;experimental duration	{text};{float} {unit};{period};{interval};{period}
	non-mineral nutrient regimen	non_mineral_nutr_regm	information about treatment involving the exposure of plant to non-mineral nutrient such as oxygen, hydrogen or carbon; should include the name of non-mineral nutrient, amount administered, treatment duration, interval and total experimental duration; can include multiple non-mineral nutrient regimens		non-mineral nutrient name;non-mineral nutrient amount;treatment duration;interval;experimental duration	{text};{float} {unit};{period};{interval};{period}
	pesticide regimen	pesticide_regm	information about treatment involving use of insecticides; should include the name of pesticide, amount administered, treatment duration, interval and total experimental duration; can include multiple pesticide regimens		pesticide name;pesticide amount;treatment duration;interval;experimental duration	{text};{float} {unit};{period};{interval};{period}
	pH regimen	ph_regm	information about treatment involving exposure of plants to varying levels of pH of the growth media; can include multiple regimen		measurement value;treatment duration;interval;experimental duration	{float} {unit};{period};{interval};{period}
	plant body site	plant_body_site	name of body site that the sample was obtained from. For PO (v819) terms please see, http://bioportal.bioontology.org/visualize/42737		PO	{term}
	plant product	plant_product	substance produced by the plant, where the sample was obtained from		product name	{text}
	radiation regimen	radiation_regm	information about treatment involving exposure of plant or a plant part to a particular radiation regimen; should include the radiation type, amount or intensity administered, treatment duration, interval and total experimental duration; can include multiple radiation regimens		radiation type name;radiation amount;treatment duration;interval;experimental duration	{text};{float} {unit};{period};{interval};{period}
	rainfall regimen	rainfall_regm	information about treatment involving an exposure to a given amount of rainfall; can include multiple regimens		measurement value;treatment duration;interval;experimental duration	{float} {unit};{period};{interval};{period}
	salt regimen	salt_regm	information about treatment involving use of salts as supplement to liquid and soil growth media; should include the name of salt, amount administered, treatment duration, interval and total experimental duration; can include multiple salt regimens		salt name;salt amount;treatment duration;interval;experimental duration	{text};{float} {unit};{period};{interval};{period}
	seasonal environment	season_environment	treatment involving an exposure to a particular season (e.g. winter, summer, rabi, rainy etc.)		seasonal environment name;treatment duration;interval;experimental duration	{text};{period};{interval};{period}
	standing water regimen	standing_water_regm	treatment involving an exposure to standing water during a plant's life span, types can be flood water or standing water; can include multiple regimens		standing water type;treatment duration;interval;experimental duration	{text};{period};{interval};{period}
	tissue culture growth media	tiss_cult_growth_med	description of plant tissue culture growth media used		PMID,DOI,url or free text	{PMID|DOI|URL}
	watering regimen	watering_regm	information about treatment involving an exposure to watering frequencies; can include multiple regimens		measurement value;treatment duration;interval;experimental duration	{float} {unit};{period};{interval};{period}
	water temperature regimen	water_temp_regm	information about treatment involving an exposure to water with varying degree of temperature; can include multiple regimens		measurement value;treatment duration;interval;experimental duration	{float} {unit};{period};{interval};{period}
	wet mass	wet_mass	measurement of wet mass		measurement value	{float} {unit}
	particle classification	particle_class	particles are classified, based on their size, into six general categories:clay, silt, sand, gravel, cobbles, and boulders; should include amount of particle preceded by the name of the particle type; can include multiple values		particle name;measurement value	{text};{float} {unit}
	porosity	porosity	porosity of deposited sediment is volume of voids divided by the total volume of sample		measurement value	{float} {unit}
	sediment type	sediment_type	information about the sediment type based on major constituents		enumeration	[biogenous|cosmogenous|hydrogenous|lithogenous]
	tidal stage	tidal_stage	stage of tide		enumeration	[low|high]
	current land use	cur_land_use	present state of sample site		enumeration	[cities|farmstead|industrial areas|roads/railroads|rock|sand|gravel|mudflats|salt flats|badlands|permanent snow or ice|saline seeps|mines/quarries|oil waste areas|small grains|row crops|vegetable crops|horticultural plants (e.g. tulips)|marshlands (grass,sedges,rushes)|tundra (mosses,lichens)|rangeland|pastureland (grasslands used for livestock grazing)|hayland|meadows (grasses,alfalfa,fescue,bro…
	current vegetation	cur_vegetation	vegetation classification from one or more standard classification systems, or agricultural crop		current vegetation type	{text}
	current vegetation method	cur_vegetation_meth	reference or method used in vegetation classification		PMID,DOI or url	{PMID|DOI|URL}
	history/previous land use	previous_land_use	previous land use and dates		land use name;date	{text};{timestamp}
	history/previous land use method	previous_land_use_meth	reference or method used in determining previous land use and dates		PMID,DOI or url	{PMID|DOI|URL}
	history/crop rotation	crop_rotation	whether or not crop is rotated, and if yes, rotation schedule		crop rotation status;schedule	{boolean};Rn/{timestamp}/{period}
	history/agrochemical additions	agrochem_addition	addition of fertilizers, pesticides, etc. - amount and time of applications		agrochemical name;agrochemical amount;timestamp	{text};{float} {unit};{timestamp}
	history/tillage	tillage	note method(s) used for tilling		enumeration	[drill|cutting disc|ridge till|strip tillage|zonal tillage|chisel|tined|mouldboard|disc plough]
	history/fire	fire	historical and/or physical evidence of fire		date	{timestamp}
	history/flooding	flooding	historical and/or physical evidence of flooding		date	{timestamp}
	history/extreme events	extreme_event	unusual physical events that may have affected microbial populations		date	{timestamp}
	other	other	additional relevant information		text	{text}
	horizon	horizon	specific layer in the land area which measures parallel to the soil surface and possesses physical characteristics which differ from the layers above and beneath		enumeration	[O horizon|A horizon|E horizon|B horizon|C horizon|R layer|Permafrost]
	horizon method	horizon_meth	reference or method used in determining the horizon		PMID,DOI or url	{PMID|DOI|URL}
	composite design/sieving (if any)	sieving	collection design of pooled samples and/or sieve size and amount of sample sieved		design name and/or size;amount	{{text}|{float} {unit}};{float} {unit}
	water content of soil	water_content_soil	water content (g/g or cm3/cm3)		measurement value	{float} [g/g|cm3/cm3]
	water content of soil method	water_content_soil_meth	reference or method used in determining the water content of soil		PMID,DOI or url	{PMID|DOI|URL}
	sample weight for DNA extraction	samp_weight_dna_ext	weight (g) of soil processed		measurement value	{float} g
	pooling of DNA extracts (if done)	pool_dna_extracts	were multiple DNA extractions mixed? how many?		pooling status;measurement value	{boolean};{float} {unit}
	storage conditions (fresh/frozen/other)	store_cond	explain how and for how long the soil sample was stored before DNA extraction.		storage condition type;duration	{text};{period}
	link to climate information	link_climate_info	link to climate resource		PMID,DOI or url	{PMID|DOI|URL}
	mean annual and seasonal temperature	annual_season_temp	mean annual and seasonal temperature (oC)		measurement value	{float} {unit}
	mean annual and seasonal precipitation	annual_season_precpt	mean annual and seasonal precipitation (mm)		measurement value	{float} {unit}
	link to classification information	link_class_info	link to digitized soil maps or other soil classification information		PMID,DOI or url	{PMID|DOI|URL}
	soil_taxonomic/FAO classification	fao_class	soil classification from the FAO World Reference Database for Soil Resources		enumeration	{term}
	soil_taxonomic/local classification	local_class	soil classification based on local soil classification system		local classification name	{text}
	soil_taxonomic/local classification method	local_class_meth	reference or method used in determining the local soil classification		PMID,DOI or url	{PMID|DOI|URL}
	soil type	soil_type	soil series name or other lower-level classification		soil type name	{text}
	soil type method	soil_type_meth	reference or method used in determining soil series name or other lower-level classification		PMID,DOI or url	{PMID|DOI|URL}
	slope gradient	slope_gradient	commonly called â€œslope.â€ The angle between ground surface and a horizontal line (in percent). This is the direction that overland water would flow. This measure is usually taken with a hand level meter or clinometer.		measurement value	{float} {unit}
	slope aspect	slope_aspect	the direction a slope faces. While looking down a slope use a compass to record the direction you are facing (direction or degrees); e.g., NW or 315Â°. This measure provides an indication of sun and wind exposure that will influence soil temperature and evapotranspiration.		measurement value	{float} {unit}
	profile position	profile_position	cross-sectional position in the hillslope where sample was collected.sample area position in relation to surrounding areas		enumeration	[summit|shoulder|backslope|footslope|toeslope]
	drainage classification	drainage_class	drainage classification from a standard system such as the USDA system		enumeration	[very poorly|poorly|somewhat poorly|moderately well|well|excessively drained]
	texture	texture	the relative proportion of different grain sizes of mineral particles in a soil, as described using a standard system; express as % sand (50 um to 2 mm), silt (2 um to 50 um), and clay (<2 um) with textural name (e.g., silty clay loam) optional.		measurement value	{float} {unit}
	texture method	texture_meth	reference or method used in determining soil texture		PMID,DOI or url	{PMID|DOI|URL}
	pH method	ph_meth	reference or method used in determining pH		PMID,DOI or url	{PMID|DOI|URL}
	total organic C method	tot_org_c_meth	reference or method used in determining total organic C		PMID,DOI or url	{PMID|DOI|URL}
	total N	tot_n	total nitrogen content of the soil Units of g N/kg soil		measurement value	{float} {unit}
	total N method	tot_n_meth	reference or method used in determining the total N		PMID,DOI or url	{PMID|DOI|URL}
	microbial biomass	microbial_biomass	the part of the organic matter in the soil that constitutes living microorganisms smaller than 5-10 Âµm. IF you keep this, you would need to have correction factors used for conversion to the final units, which should be mg C (or N)/kg soil).		measurement value	{float} {unit}
	microbial biomass method	microbial_biomass_meth	reference or method used in determining microbial biomass		PMID,DOI or url	{PMID|DOI|URL}
	links to additional analysis	link_addit_analys			PMID,DOI or url	{PMID|DOI|URL}
	extreme_unusual_properties/salinity	extreme_salinity	measured salinity		measurement value	{float} {unit}
	extreme_unusual_properties/salinity method	salinity_meth	reference or method used in determining salinity		PMID,DOI or url	{PMID|DOI|URL}
	extreme_unusual_properties/heavy metals	heavy_metals	heavy metals present and concentrationsany drug used by subject and the frequency of usage; can include multiple heavy metals and concentrations		heavy metal name;measurement value	{text};{float} {unit}
	extreme_unusual_properties/heavy metals method	heavy_metals_meth	reference or method used in determining heavy metals		PMID,DOI or url	{PMID|DOI|URL}
	extreme_unusual_properties/Al saturation	al_sat	aluminum saturation (esp. for tropical soils)		measurement value	{float} {unit}
	extreme_unusual_properties/Al saturation method	al_sat_meth	reference or method used in determining Al saturation		PMID,DOI or URL	{PMID|DOI|URL}
	biochemical oxygen demand	biochem_oxygen_dem	a measure of the relative oxygen-depletion effect of a waste contaminant		measurement value	{float} {unit}
	chemical oxygen demand	chem_oxygen_dem	a measure of the relative oxygen-depletion effect of a waste contaminant		measurement value	{float} {unit}
	efficiency percent	efficiency_percent	percentage of volatile solids removed from the anaerobic digestor		measurement value	{float} {unit}
	emulsions	emulsions	amount or concentration of substances such as paints, adhesives, mayonnaise, hair colorants, emulsified oils, etc.; can include multiple emulsion types		emulsion name;measurement value	{text};{float} {unit}
	gaseous substances	gaseous_substances	amount or concentration of substances such as hydrogen sulfide, carbon dioxide, methane, etc.; can include multiple substances		gaseous substance name;measurement value	{text};{float} {unit}
	industrial effluent percent	indust_eff_percent	percentage of industrial effluents received by wastewater treatment plant		measurement value	{float} {unit}
	inorganic particles	inorg_particles	concentration of particles such as sand, grit, metal particles, ceramics, etc.; can include multiple particles		inorganic particle name;measurement value	{text};{float} {unit}
	organic particles	org_particles	concentration of particles such as faeces, hairs, food, vomit, paper fibers, plant material, humus, etc.		particle name;measurement value	{text};{float} {unit}
	pre-treatment	pre_treatment	the process of pre-treatment removes materials that can be easily collected from the raw wastewater		pre-treatment type	{text}
	primary treatment	primary_treatment	the process to produce both a generally homogeneous liquid capable of being treated biologically and a sludge that can be separately treated or processed		primary treatment type	{text}
	reactor type	reactor_type	anaerobic digesters can be designed and engineered to operate using a number of different process configurations, as batch or continuous, mesophilic, high solid or low solid, and single stage or multistage		reactor type name	{text}
	secondary treatment	secondary_treatment	the process for substantially degrading the biological content of the sewage		secondary treatment type	{text}
	sewage type	sewage_type	type of wastewater treatment plant as municipial or industrial		sewage type name	{text}
	sludge retention time	sludge_retent_time	the time activated sludge remains in reactor		measurement value	{float} {unit}
	soluble inorganic material	soluble_inorg_mat	concentration of substances such as ammonia, road-salt, sea-salt, cyanide, hydrogen sulfide, thiocyanates, thiosulfates, etc.		soluble inorganic material name;measurement value	{text};{float} {unit}
	soluble organic material	soluble_org_mat	concentration of substances such as urea, fruit sugars, soluble proteins, drugs, pharmaceuticals, etc.		soluble organic material name;measurement value	{text};{float} {unit}
	suspended solids	suspend_solids	concentration of substances including a wide variety of material, such as silt, decaying plant and animal matter, etc,; can include multiple substances		suspended solid name;measurement value	{text};{float} {unit}
	tertiary treatment	tertiary_treatment	the process providing a final treatment stage to raise the effluent quality before it is discharged to the receiving environment		tertiary treatment type	{text}
	total phosphate	tot_phosphate	total amount or concentration of phosphate		measurement value	{float} {unit}
	wastewater type	wastewater_type	the origin of wastewater such as human waste, rainfall, storm drains, etc.		wastewater type name	{text}
	atmospheric data	atmospheric_data	measurement of atmospheric data; can include multiple data		atmospheric data name;measurement value	{text};{float} {unit}
	dissolved inorganic nitrogen	diss_inorg_nitro	concentration of dissolved inorganic nitrogen		measurement value	{float} {unit}
	dissolved inorganic phosphorus	diss_inorg_phosp	concentration of dissolved inorganic phosphorus		measurement value	{float} {unit}
	light intensity	light_intensity	measurement of light intensity		measurement value	{float} {unit}
	particulate organic nitrogen	part_org_nitro	concentration of particulate organic nitrogen		measurement value	{float} {unit}
	photon flux	photon_flux	measurement of photon flux		measurement value	{float} {unit}
	primary production	primary_prod	measurement of primary production		measurement value	{float} {unit}
	soluble reactive phosphorus	soluble_react_phosp	concentration of soluble reactive phosphorus		measurement value	{float} {unit}
	suspended particulate matter	suspend_part_matter	concentration of suspended particulate matter		measurement value	{float} {unit}
	total depth of water column	tot_depth_water_col	measurement of total depth of water column		measurement value	{float} {unit}
	total dissolved nitrogen	tot_diss_nitro	total dissolved nitrogen concentration, reported as nitrogen, measured by: total dissolved nitrogen = NH4 + NO3NO2 + dissolved organic nitrogen		measurement value	{float} {unit}
	total inorganic nitrogen	tot_inorg_nitro	total inorganic nitrogen content		measurement value	{float} {unit}
	total particulate carbon	tot_part_carb	total particulate carbon content		measurement value	{float} {unit}
	total phosphorus	tot_phosp	total phosphorus concentration, calculated by: total phosphorus = total dissolved phosphorus + particulate phosphorus. Can also be measured without filtering, reported as phosphorus		measurement value	{float} {unit}
	common name	common_name	common name of the sampled species, e.g. human
	anomynised name	anomynised_name
	funding source	fundref			from FundRef registry http://www.crossref.org/fundref/
	tissue_type	tissue_type	UBERON http://www.ebi.ac.uk/ontology-lookup/browse.do?ontName=UBERON		UBERON http://www.ebi.ac.uk/ontology-lookup/browse.do?ontName=UBERON
	alternative_names	alternative_names	the list of alternative identifiers used for this sample
	taxonomic validation	taxonomic_validation	short description of any validation of species asignation done
	sample source	sample_source	additional information about where the sample came from, e.g. the particular zoo/avery/lab name
	sample contact	sample_contact	the person or institute that can be contacted regarding the sample acquisition
	IUCN Red List	red_list	The IUCN Red List of Threatened Species, is the world's most comprehensive inventory of the global conservation status of biological species. See wikipedia http://en.wikipedia.org/wiki/IUCN_Red_List. (Extinct (EX) – No known individuals remaining. Extinct in the Wild (EW) – Known only to survive in captivity, or as a naturalized population outside its historic range. Critically Endangered (CR) – …			[EX|EW|CR|EN|VU|NT|LC|DD|NE]
	antibody details	antibody_details	Details about the antibody used, minimaly include manufacturer and catalog number.	Eurogentecc: BI-MECY-01000:70809	manufacturer:catalog#:lot#
	alternative accession-BioSample	alt_acc_BioSample	accession number given to the same sample in the BioSamples database at either NCBI (http://www.ncbi.nlm.nih.gov/biosample/?term=SAMNnnnnnnn ) or EBI (http://www.ebi.ac.uk/ena/data/view/SAMNnnnnnnn ) or DDBJ
	alternative accession-BioProject	alt_acc_BioProject	accession number given to the same sample in the BioSamples database at either NCBI (http://www.ncbi.nlm.nih.gov/) or EBI (http://www.ebi.ac.uk/ena/data/view/ ) or DDBJ
	collected by	collected_by	name of person attributed with the collection of the wild specimen, uppercase the surname, e.g. Christopher I HUNTER.		First_name SURNAME
	comment	comment	additional comments about the sample provided by submitter
	alternative accession-SRA_project	alt_acc_SRA_project	accession number given to the same project in the SRA database at either NCBI (http://www.ncbi.nlm.nih.gov/ ) or EBI (http://www.ebi.ac.uk/ena/data/view/[E,S,D]RPnnnnnnn ) or DDBJ		[E|D|S]RPnnnnnn
	alternative accession-SRA_sample	alt_acc_SRA_sample	accession number given to the same sample in the SRA database at either NCBI (http://www.ncbi.nlm.nih.gov/ ) or EBI (http://www.ebi.ac.uk/ena/data/view/[E,S,D]RPnnnnnnn ) or DDBJ		[E|D|S]RSnnnnnn
	alternative accession-SRA_experiment	alt_acc_SRA_exp	accession number given to the same experiment in the SRA database at either NCBI (http://www.ncbi.nlm.nih.gov/ ) or EBI (http://www.ebi.ac.uk/ena/data/view/[E,S,D]RPnnnnnnn ) or DDBJ		[E|D|S]REnnnnnn
	alternative accession-SRA_file	alt_acc_SRA_file	accession number given to the same file in the SRA database at either NCBI (http://www.ncbi.nlm.nih.gov/ ) or EBI (http://www.ebi.ac.uk/ena/data/view/[E,S,D]RPnnnnnnn ) or DDBJ		[E|D|S]RFnnnnnn
	estimated genome size	est_genome_size	The estimated size of the genome prior to sequencing. Of particular importance in the sequencing of (eukaryotic) genome which could remain in draft form for a long or unspecified period. NB this is the same as GSC MIxS term estimated size" but has been renamed in GigaDB to remove confusion of term with estimated size of organism, or environment or any oter size estimate.		bp, kb, mb, gb
	genetic background	genetic_background	Define the progenitor of F1/2 organisms produced from well characturised genetic lines.
	alternative accession-GEO	alt_acc_GEO	accession number given to the same sample in the GEO database at either NCBI (http://www.ncbi.nlm.nih.gov/ )
	insert size-standard deviation	insert_size_std_dev	standard deviation of insert sizes in sequence library		number
	insert size-mean	insert_size_mean	the average insert size of sequence library		number
	specimen voucher	specimen_voucher	identifier for the specimen from which the nucleic acid sequenced was obtained. Please note structured vouchers include institution-codes (and optional collection-codes) are taken from a controlled vocabulary maintained by the INSDC that denotes the museum or herbarium collection where the specimen resides: ftp://ftp.ncbi.nlm.nih.gov/pub/taxonomy/coll_dump.txt		[<institution-code>:[<collection-code>:]]<specimen_id>
	isolate	isolate	individual isolate from which the sequence was obtained
	isolation source	isolation_source	describes the physical, environmental and/or local geographical source of the biological sample from which the sequence was derived
	cell type	cell_type	cell type from which the sequence was obtained
	pooling details	pool_details	description of which samples have been pooled together in an experiment, could be protein extracts, DNA, metabolites, or tissue/specimen
	sample age	sample_age	the estaimated age of an ancient sample, e.g. a fossil
	metabolic state	metabolic_state	the state of the organism at time of sampling, e.g. hibernating, active
	strain	strain	strain from which sequence was obtained
	culture temperature	cult_temperature	incubation temperature of cell/tissue culturing		number
	PX_instrument	PX_instrument	Specify all instruments used in your experiment. There is a commonly used list of instruments predefined here, but if yours is not shown please include it in the Others text box.		text
	PX_modification	PX_modification	Specify all modifications used in your experiment. There is a commonly used list of modificaKons predefined here, but if yours is not shown please include it in the Others text box. If no modifications are involved in your experiment, then you should choose 'No PTMS'.		text
	PX_quantification	PX_quantification	Specify all quantification methods used. There is a list commonly used methods predefined here, but if yours is not shown please include it in the Others text box.		text
	last_modified	last_modified	the date the file was last modified		date
	Fair Use Policy	fair_use	provide the end date of the fair use policy		date
	PX_experiment_type	PX_experiment_type	Specify the experimental method used, select from predefined list, if yours is not shown please include it in the others text box.		text
	Parturition mechanism	parturition_mechanism	the mechanism of birth/delivery of progenythe mechanism of birth/delivery of progeny		text
	Analyte type	analyte_type	The analyte being assayed from the sample (e.g. DNA for sequencing, peptide for MS, etc )
	Aphia_ID	Aphia_ID	The identifier for the Aphia (http://www.marinespecies.org/aphia.php) taxonomy from the world register of marine species.
	Cruise	cruise	The name or ID of the (scientific) cruise during which the sample/specimen was collected/observed.		text
	cultivar	cultivar	The cultivar name. Cultivar is a plant or grouping of plants that can be maintained by propagation. Most cultivars have arisen in cultivation but a few are special selections from the wild.		text
	Days after parturition	days_after_parturition	the number of days after the seperation of progeny from womb (either by birth or C-section, etc.)		measurement value
	Description	description	description of the sample (may include many attributes as human readable text, but these should also be added as independent attribute:value pairs).		text
	Exp_Scan method	Exp_Scan method	Imaging experiment details, scan method
	Exp_Scan_name	Exp_Scan_name	Imaging experiment details, scan name
	Exp_Scan_parameters	Exp_Scan_parameters	Imaging experiment details, scan parameters
	Exp_Scan_resolution	Exp_Scan_resolution	Imaging experiment details, scan resolution
	Exp_Scanner	Exp_Scanner	Imaging experiment details, scanner name
	Experiment type	experiment_type	the name of the type of experiment perfromed, e.g. MS/MS, sequencing, DNA extraction, imaging, etc		text
	Food name	food_name	the name of the feed used to grow/maintain the host/subject, (usually laboratory reared animals).		text
	Food supplier	food_supplier	the name of the feed supplier (usually laboratory reared animals).		text
	histological type	histological_type			text
	is tumor	is_tumor	is this sample of a tumor (cancer) or from a normal" non-cancerous (germline) part of the host organism? Yes = tumor cells, no=germline"		yes/no
	molecular data type	mol_data_type			text
	subject supplier	subject_supplier	the institute/organisation that bred and supplied the subject (mouse, rat etc ).		text
	Passage number	passage_number	the number of times the culture has been passaged (had the growth medium refreshed/changed), it is an indication of the relative age of the cells.		enumerate
	patient outcome	patient_outcome			text
	Species-a	species-a	The species binomial where the author/submitter believes it to be more appropriate/relevant than the NCBI-taxonomy name		text

## Sheet: Info-Links
	Links
	Please use the Prefix for the appropriate database
	Database	Prefix	URL	Example
	ArrayExpress	AE	http://www.ebi.ac.uk/arrayexpress/	AE:A-MEXP-1162
	Database of Genotypes and Phenotypes	dbGaP	http://www.ncbi.nlm.nih.gov/sites/entrez?db=gap	dbGaP:phs000385
	dbSNP	dbSNP	http://www.ncbi.nlm.nih.gov/projects/SNP/	dbSNP:ss49857710
	dbVar	dbVar	http://www.ncbi.nlm.nih.gov/dbvar/	dbVar:estd3
	DNA Database of Japan	DDBJ	http://www.ddbj.nig.ac.jp/	DDBJ:EF472314
	Digital Object Identifier	DOI	http://dx.doi.org/	DOI:10.1186/gb-2011-12-11-r114
	Human Disease Ontology	DOID	http://purl.bioontology.org/ontology/DOID	DOID:2043
	European Genome-phenome Archive	EGA	http://www.ebi.ac.uk/ega/	EGA:EGAS00001000063
	European Nucleotide Archive	ENA	http://www.ebi.ac.uk/ena/	ENA:SRX073510
	GenBank	GENBANK	http://www.ncbi.nlm.nih.gov/nuccore	GENBANK:AC123456
	Gene Expression Omnibus	GEO	http://www.ncbi.nlm.nih.gov/geo/	GEO:GPL4010
	Medical Dictionary for Regulatory Activities Terminology	MDR	http://purl.bioontology.org/ontology/MDR	MDR:10066753
	BioProject	PROJECT	http://www.ncbi.nlm.nih.gov/bioproject	PROJECT:PRJNA28889ID
	BioSamples	SAMPLE	http://www.ncbi.nlm.nih.gov/biosample	SAMPLE:999
	Sequence Read Archive	SRA	http://www.ncbi.nlm.nih.gov/sra	SRA:SRX073508
	Trace Archive	TRACE	http://www.ncbi.nlm.nih.gov/Traces/home/	TRACE:FJ043059
	MetaboLights	MTBLS	http://www.ebi.ac.uk/metabolights/	MTBLS:MTBLS123

## Sheet: CV
Controlled vocabularies
dataset_type	file_type	upload_status	doi_relationship	Method_type
Epigenomic	16S rRNA	Publish	IsCitedBy
Genomic	Alignments	HUP	Cites
Metagenomic	Allele frequencies		IsSupplementTo
Transcriptomic	Annotation		IsSupplementedBy
Workflow	Assembly		IsContinuedBy
Software	Coding sequence		Continues
Imaging	Directory		HasMetadata
Metabolomic	Genome assembly		IsMetadataFor
Proteomic	Genome sequence		IsNewVersionOf
Neuroscience	Haplotypes		IsPreviousVersionOf
Network-Analysis	HTML		IsPartOf
Genome-Mapping	image		HasPart
Virtual Machine	InDels		IsReferencedBy
ElectroEncephaloGraphy(EEG)	ISA-Tab		References
	Mass Spectrometry data		IsDocumentedBy
	MD5sum		Documents
	Methylome data		IsCompiledBy
	MicroCT		Compiles
	Multiple Reaction Monitoring (MRM)		IsVariantFormOf
	Other		IsOriginalFormOf
	Protein sequence		IsIdenticalTo
	Readme
	Script
	SNPs
	Software
	SVs
	text
	Transcriptome data
	Transcriptome sequence
	video
